# Supplementary material for: Genomic and experimental evidence for multiple metabolic functions in the RidA/YjgF/YER057c/UK114 (Rid) protein family
Source: BMC Genomics. 2015 May 15;16(1):382. doi: 10.1186/s12864-015-1584-3 (PMC4433059; doi:10.1186/s12864-015-1584-3)
Supplement: Additional file 1: — A supplemental table that shows the presence or absence of Rid family genes in 981representative prokaryotic genomes used for the comparative genomics analysis. [file 12864_2015_1584_MOESM1_ESM.xlsx]

## Sheet: RidA groups gene counts 
981 Organisms used in this study	SEED genome IDs	COUNTs RidA	COUNTs Rid1	COUNTs Rid2	COUNTs Rid3	COUNTs Rid4	COUNTs Rid5	COUNTs Rid6	COUNTs Rid7	COUNTs 3x-RidA	Total # of RidA family genes per genome	Genome size	Taxonomy
Aeropyrum pernix K1	272557	1	0	0	0	0	0	0	0	0	1	1669000	Archaea; Crenarchaeota; Thermoprotei; Desulfurococcales; Desulfurococcaceae; Aeropyrum; Aeropyrum pernix; Aeropyrum pernix K1; Aeropyrum pernix K1
Desulfurococcus kamchatkensis 1221n	490899	0	0	0	0	0	0	0	0	0	0		Archaea; Crenarchaeota; Thermoprotei; Desulfurococcales; Desulfurococcaceae; Desulfurococcus; Desulfurococcus kamchatkensis
Ignicoccus hospitalis KIN4/I	453592	0	0	0	0	0	0	0	0	0	0		Archaea; Crenarchaeota; Thermoprotei; Desulfurococcales; Desulfurococcaceae; Ignicoccus.
Staphylothermus marinus F1	399551	0	0	0	0	0	0	0	0	0	0		Archaea; Crenarchaeota; Thermoprotei; Desulfurococcales; Desulfurococcaceae; Staphylothermus; Staphylothermus marinus; Staphylothermus marinus F1; Staphylothermus marinus F1
Hyperthermus butylicus DSM 5456	415427	1	0	0	0	0	0	0	0	0	1		Archaea; Crenarchaeota; Thermoprotei; Desulfurococcales; Pyrodictiaceae; Hyperthermus.
Nitrosopumilus maritimus SCM1	436308	0	1	0	0	0	0	0	0	0	1		Archaea; Crenarchaeota; Thermoprotei; marine archaeal group 1; Nitrosopumilales; Nitrosopumilaceae; Nitrosopumilus; Nitrosopumilus maritimus; Nitrosopumilus maritimus SCM1
Metallosphaera sedula DSM 5348	399550	1	0	0	0	0	0	0	0	0	1		Archaea; Crenarchaeota; Thermoprotei; Sulfolobales; Sulfolobaceae; Metallosphaera; Metallosphaera sedula; Metallosphaera sedula DSM 5348
Sulfolobus acidocaldarius DSM 639	330779	1	0	0	0	0	0	0	0	0	1		Archaea; Crenarchaeota; Thermoprotei; Sulfolobales; Sulfolobaceae; Sulfolobus; Sulfolobus acidocaldarius; Sulfolobus acidocaldarius DSM 639; Sulfolobus acidocaldarius DSM 639
Sulfolobus solfataricus P2	273057	1	0	0	0	0	0	0	0	0	1	2992245	Archaea; Crenarchaeota; Thermoprotei; Sulfolobales; Sulfolobaceae; Sulfolobus; Sulfolobus solfataricus; Sulfolobus solfataricus P2; Sulfolobus solfataricus P2
Sulfolobus tokodaii str. 7	273063	1	0	0	0	0	0	0	0	0	1	2694756	Archaea; Crenarchaeota; Thermoprotei; Sulfolobales; Sulfolobaceae; Sulfolobus; Sulfolobus tokodaii; Sulfolobus tokodaii str. 7; Sulfolobus tokodaii str. 7
Thermofilum pendens Hrk 5	368408	1	0	0	0	0	0	0	0	0	1		Archaea; Crenarchaeota; Thermoprotei; Thermoproteales; Thermofilaceae; Thermofilum; Thermofilum pendens; Thermofilum pendens Hrk 5
Caldivirga maquilingensis IC-167	397948	1	0	0	0	0	0	0	0	0	1		Archaea; Crenarchaeota; Thermoprotei; Thermoproteales; Thermoproteaceae; Caldivirga; Caldivirga maquilingensis; Caldivirga maquilingensis IC-167
Pyrobaculum aerophilum str. IM2	178306	1	0	0	0	0	0	0	0	0	1	2222430	Archaea; Crenarchaeota; Thermoprotei; Thermoproteales; Thermoproteaceae; Pyrobaculum; Pyrobaculum aerophilum; Pyrobaculum aerophilum str. IM2; Pyrobaculum aerophilum str. IM2
Pyrobaculum arsenaticum DSM 13514	340102	1	0	0	0	0	0	0	0	0	1		Archaea; Crenarchaeota; Thermoprotei; Thermoproteales; Thermoproteaceae; Pyrobaculum; Pyrobaculum arsenaticum; Pyrobaculum arsenaticum DSM 13514
Pyrobaculum islandicum DSM 4184	384616	1	0	0	0	0	0	0	0	0	1		Archaea; Crenarchaeota; Thermoprotei; Thermoproteales; Thermoproteaceae; Pyrobaculum; Pyrobaculum islandicum; Pyrobaculum islandicum DSM 4184
Pyrobaculum calidifontis JCM 11548	410360	1	0	0	0	0	0	0	0	0	1		Archaea; Crenarchaeota; Thermoprotei; Thermoproteales; Thermoproteaceae; Pyrobaculum.
Thermoproteus neutrophilus V24Sta	444157	1	0	0	0	0	0	0	0	0	1		Archaea; Crenarchaeota; Thermoprotei; Thermoproteales; Thermoproteaceae; Thermoproteus; Thermoproteus neutrophilus
Archaeoglobus fulgidus DSM 4304	224325	0	0	0	0	0	0	0	0	0	0	2178400	Archaea; Euryarchaeota; Archaeoglobi; Archaeoglobales; Archaeoglobaceae; Archaeoglobus; Archaeoglobus fulgidus; Archaeoglobus fulgidus DSM 4304; Archaeoglobus fulgidus DSM 4304
Uncultured methanogenic archaeon RC-I	351160	0	0	0	0	0	0	0	0	0	0		Archaea; Euryarchaeota; environmental samples
Halobacterium sp. NRC-1	64091.1	1	0	0	0	0	0	0	0	0	1	2571010	Archaea; Euryarchaeota; Halobacteria; Halobacteriales; Halobacteriaceae; Halobacterium; Halobacterium salinarum; Halobacterium sp. NRC-1; Halobacterium sp. NRC-1
Halomicrobium mukohataei DSM 12286	485914	2	0	0	0	0	0	1	0	0	3		Archaea; Euryarchaeota; Halobacteria; Halobacteriales; Halobacteriaceae; Halomicrobium; Halomicrobium mukohataei; Halomicrobium mukohataei DSM 12286
Halorhabdus utahensis DSM 12940	519442	1	0	0	0	0	0	0	0	0	1		Archaea; Euryarchaeota; Halobacteria; Halobacteriales; Halobacteriaceae; Halorhabdus; Halorhabdus utahensis; Halorhabdus utahensis DSM 12940
Natronomonas pharaonis DSM 2160	348780	1	0	0	0	0	0	0	0	0	1		Archaea; Euryarchaeota; Halobacteria; Halobacteriales; Halobacteriaceae; Natronomonas; Natronomonas pharaonis; Natronomonas pharaonis DSM 2160; Natronomonas pharaonis DSM 2160
Methanobrevibacter smithii ATCC 35061	420248	0	0	0	0	0	0	0	0	0	0		Archaea; Euryarchaeota; Methanobacteria; Methanobacteriales; Methanobacteriaceae; Methanobrevibacter.
Methanosphaera stadtmanae DSM 3091	339861	0	0	0	0	0	0	0	0	0	0		Archaea; Euryarchaeota; Methanobacteria; Methanobacteriales; Methanobacteriaceae; Methanosphaera; Methanosphaera stadtmanae; Methanosphaera stadtmanae DSM 3091; Methanosphaera stadtmanae DSM 3091
Methanothermobacter thermautotrophicus str. Delta H	187420	0	0	0	0	0	0	0	0	0	0		Archaea; Euryarchaeota; Methanobacteria; Methanobacteriales; Methanobacteriaceae; Methanothermobacter; Methanothermobacter thermautotrophicus; Methanothermobacter thermautotrophicus str. Delta H; Methanothermobacter thermautotrophicus str. Delta H
Methanocaldococcus jannaschii DSM 2661	243232	0	0	0	0	0	0	0	0	0	0	1739927	Archaea; Euryarchaeota; Methanococci; Methanococcales; Methanocaldococcaceae; Methanocaldococcus; Methanocaldococcus jannaschii; Methanocaldococcus jannaschii DSM 2661; Methanocaldococcus jannaschii DSM 2661
Methanococcus aeolicus Nankai-3	419666	0	0	0	0	0	0	0	0	0	0	1569500	Archaea; Euryarchaeota; Methanococci; Methanococcales; Methanococcaceae; Methanococcus; Methanococcus aeolicus; Methanococcus aeolicus Nankai-3
Methanococcus maripaludis C5	402881	0	0	0	0	0	0	0	0	0	0	1789046	Archaea; Euryarchaeota; Methanococci; Methanococcales; Methanococcaceae; Methanococcus; Methanococcus maripaludis; Methanococcus maripaludis C5
Methanococcus maripaludis C6	444158	0	0	0	0	0	0	0	0	0	0		Archaea; Euryarchaeota; Methanococci; Methanococcales; Methanococcaceae; Methanococcus; Methanococcus maripaludis; Methanococcus maripaludis C6
Methanococcus maripaludis C7	426369	0	0	0	0	0	0	0	0	0	0		Archaea; Euryarchaeota; Methanococci; Methanococcales; Methanococcaceae; Methanococcus; Methanococcus maripaludis; Methanococcus maripaludis C7
Methanococcus maripaludis S2	267377	0	0	0	0	0	0	0	0	0	0		Archaea; Euryarchaeota; Methanococci; Methanococcales; Methanococcaceae; Methanococcus; Methanococcus maripaludis; Methanococcus maripaludis S2; Methanococcus maripaludis S2
Methanococcus vannieli vannielii SB	406328	0	0	0	0	0	0	0	0	0	0		Archaea; Euryarchaeota; Methanococci; Methanococcales; Methanococcaceae; Methanococcus; Methanococcus vannielii; Methanococcus vannieli vannielii SB
Methanocorpusculum labreanum Z	410359	0	0	0	0	0	0	0	0	0	0		Archaea; Euryarchaeota; Methanomicrobia; Methanomicrobiales; Methanocorpusculaceae; Methanocorpusculum.
Methanoculleus marisnigri JR1	368408	1	0	0	0	0	0	0	0	0	1		Archaea; Euryarchaeota; Methanomicrobia; Methanomicrobiales; Methanomicrobiaceae; Methanoculleus; Methanoculleus marisnigri; Methanoculleus marisnigri JR1
Methanospirillum hungatei JF-1	323260	1	0	0	0	0	0	0	0	0	1		Archaea; Euryarchaeota; Methanomicrobia; Methanomicrobiales; Methanospirillaceae; Methanospirillum; Methanospirillum hungatei; Methanospirillum hungatei JF-1; Methanospirillum hungatei JF-1
Methanosphaerula palustris E1-9c	521011	0	0	0	0	0	0	0	0	0	0		Archaea; Euryarchaeota; Methanomicrobia; Methanomicrobiales; unclassified Methanomicrobiales; Methanosphaerula; Methanosphaerula palustris
Methanosaeta thermophila PT	349308	0	0	0	0	0	0	0	0	0	0		Archaea; Euryarchaeota; Methanomicrobia; Methanosarcinales; Methanosaetaceae; Methanosaeta; Methanothrix thermophila; Methanosaeta thermophila PT
Methanococcoides burtonii DSM 6242	259565	0	0	0	0	0	0	0	0	0	0		Archaea; Euryarchaeota; Methanomicrobia; Methanosarcinales; Methanosarcinaceae; Methanococcoides; Methanococcoides burtonii; Methanococcoides burtonii DSM 6242; Methanococcoides burtonii DSM 6242
Methanosarcina acetivorans C2A	188937	0	0	0	0	0	0	0	0	0	0	5751492	Archaea; Euryarchaeota; Methanomicrobia; Methanosarcinales; Methanosarcinaceae; Methanosarcina; Methanosarcina acetivorans; Methanosarcina acetivorans C2A; Methanosarcina acetivorans C2A
Methanosarcina barkeri str. fusaro	269797	0	0	0	0	0	0	0	0	0	0		Archaea; Euryarchaeota; Methanomicrobia; Methanosarcinales; Methanosarcinaceae; Methanosarcina; Methanosarcina barkeri; Methanosarcina barkeri str. fusaro; Methanosarcina barkeri str. fusaro
Methanosarcina mazei Go1	192952	1	0	0	0	0	0	0	0	0	1	4096345	Archaea; Euryarchaeota; Methanomicrobia; Methanosarcinales; Methanosarcinaceae; Methanosarcina; Methanosarcina mazei; Methanosarcina mazei Go1; Methanosarcina mazei Go1
Methanopyrus kandleri AV19	190192	0	0	0	0	0	0	0	0	0	0	1694969	Archaea; Euryarchaeota; Methanopyri; Methanopyrales; Methanopyraceae; Methanopyrus; Methanopyrus kandleri; Methanopyrus kandleri AV19; Methanopyrus kandleri AV19
Pyrococcus abyssi GE5	272844	1	0	0	0	0	0	0	0	0	1	1768562	Archaea; Euryarchaeota; Thermococci; Thermococcales; Thermococcaceae; Pyrococcus; Pyrococcus abyssi; Pyrococcus abyssi GE5; Pyrococcus abyssi GE5
Pyrococcus furiosus DSM 3638	186497	1	0	0	0	0	0	0	0	0	1	1908256	Archaea; Euryarchaeota; Thermococci; Thermococcales; Thermococcaceae; Pyrococcus; Pyrococcus furiosus; Pyrococcus furiosus DSM 3638; Pyrococcus furiosus DSM 3638
Pyrococcus horikoshii OT3	70601.1	1	0	0	0	0	0	0	0	0	1	1738505	Archaea; Euryarchaeota; Thermococci; Thermococcales; Thermococcaceae; Pyrococcus; Pyrococcus horikoshii; Pyrococcus horikoshii OT3; Pyrococcus horikoshii OT3
Thermococcus kodakarensis KOD1	69014.3	0	0	0	0	0	0	0	0	0	0		Archaea; Euryarchaeota; Thermococci; Thermococcales; Thermococcaceae; Thermococcus; Thermococcus kodakarensis; Thermococcus kodakarensis KOD1; Thermococcus kodakarensis KOD1
Thermococcus onnurineus NA1	523850	1	0	0	0	0	0	0	0	0	1		Archaea; Euryarchaeota; Thermococci; Thermococcales; Thermococcaceae; Thermococcus; Thermococcus onnurineus
Ferroplasma acidarmanus	97393.1	0	0	0	0	0	0	0	0	0	0		Archaea; Euryarchaeota; Thermoplasmata; Thermoplasmatales; Ferroplasmaceae; Ferroplasma; Ferroplasma acidarmanus; Ferroplasma acidarmanus
Picrophilus torridus DSM 9790	263820	0	0	0	0	0	0	0	0	0	0		Archaea; Euryarchaeota; Thermoplasmata; Thermoplasmatales; Picrophilaceae; Picrophilus; Picrophilus torridus; Picrophilus torridus DSM 9790; Picrophilus torridus DSM 9790
Thermoplasma acidophilum DSM 1728	273075	0	0	0	0	0	0	0	0	0	0	1564906	Archaea; Euryarchaeota; Thermoplasmata; Thermoplasmatales; Thermoplasmataceae; Thermoplasma; Thermoplasma acidophilum; Thermoplasma acidophilum DSM 1728; Thermoplasma acidophilum DSM 1728
Thermoplasma volcanium GSS1	273116	0	0	0	0	0	0	0	0	0	0	1584804	Archaea; Euryarchaeota; Thermoplasmata; Thermoplasmatales; Thermoplasmataceae; Thermoplasma; Thermoplasma volcanium; Thermoplasma volcanium GSS1; Thermoplasma volcanium GSS1
Korarchaeum cryptofilum OPF8	374847	1	0	0	0	0	0	0	0	0	1		Archaea; Korarchaeota; Korarchaeum; Korarchaeum cryptofilum; Korarchaeum cryptofilum OPF8
Nanoarchaeum equitans Kin4-M	228908	0	0	0	0	0	0	0	0	0	0	490885	Archaea; Nanoarchaeota; Nanoarchaeum; Nanoarchaeum equitans; Nanoarchaeum equitans Kin4-M; Nanoarchaeum equitans Kin4-M
Acidimicrobium ferrooxidans DSM 10331	525909	0	1	0	0	0	0	0	0	0	1	2158157	Bacteria; Actinobacteria; Actinobacteria (class); Acidimicrobidae; Acidimicrobiales; Acidimicrobineae; Acidimicrobiaceae; Acidimicrobium; Acidimicrobium ferrooxidans; Acidimicrobium ferrooxidans DSM 10331
Actinomyces odontolyticus ATCC 17982	411467	0	1	0	0	0	0	0	0	0	1	2393958	Bacteria; Actinobacteria; Actinobacteria (class); Actinobacteridae; Actinomycetales; Actinomycineae; Actinomycetaceae; Actinomyces; Actinomyces odontolyticus; Actinomyces odontolyticus ATCC 17982
Corynebacterium diphtheriae NCTC 13129	257309	0	1	0	0	0	0	0	0	0	1	2488635	Bacteria; Actinobacteria; Actinobacteria (class); Actinobacteridae; Actinomycetales; Corynebacterineae; Corynebacteriaceae; Corynebacterium; Corynebacterium diphtheriae; Corynebacterium diphtheriae NCTC 13129; Corynebacterium diphtheriae NCTC 13129
Corynebacterium efficiens YS-314	196164	1	1	0	0	0	0	0	0	0	2	3147090	Bacteria; Actinobacteria; Actinobacteria (class); Actinobacteridae; Actinomycetales; Corynebacterineae; Corynebacteriaceae; Corynebacterium; Corynebacterium efficiens; Corynebacterium efficiens YS-314; Corynebacterium efficiens YS-314
Corynebacterium glutamicum ATCC 13032	196627	2	2	0	0	0	0	0	0	0	4	3309401	Bacteria; Actinobacteria; Actinobacteria (class); Actinobacteridae; Actinomycetales; Corynebacterineae; Corynebacteriaceae; Corynebacterium; Corynebacterium glutamicum; Corynebacterium glutamicum ATCC 13032; Corynebacterium glutamicum ATCC 13032
Mycobacterium smegmatis str. MC2 155	246196	3	4	0	0	1	0	0	0	0	8	6988209	Bacteria; Actinobacteria; Actinobacteria (class); Actinobacteridae; Actinomycetales; Corynebacterineae; Mycobacteriaceae; Mycobacterium
Mycobacterium leprae TN	272631	0	1	0	0	0	0	0	0	0	1	3268203	Bacteria; Actinobacteria; Actinobacteria (class); Actinobacteridae; Actinomycetales; Corynebacterineae; Mycobacteriaceae; Mycobacterium; Mycobacterium leprae; Mycobacterium leprae TN; Mycobacterium leprae TN
Mycobacterium tuberculosis H37Rv	83332.1	0	1	0	0	0	0	1	0	0	2	4411529	Bacteria; Actinobacteria; Actinobacteria (class); Actinobacteridae; Actinomycetales; Corynebacterineae; Mycobacteriaceae; Mycobacterium; Mycobacterium tuberculosis complex; Mycobacterium tuberculosis; Mycobacterium tuberculosis H37Rv; Mycobacterium tuberculosis H37Rv
Mycobacterium ulcerans Agy99	362243	1	1	0	0	0	0	1	0	0	3	5805761	Bacteria; Actinobacteria; Actinobacteria (class); Actinobacteridae; Actinomycetales; Corynebacterineae; Mycobacteriaceae; Mycobacterium; Mycobacterium ulcerans; Mycobacterium ulcerans Agy99
Mycobacterium vanbaaleni vanbaalenii PYR-1	350058	2	2	0	0	0	0	1	0	0	5	6491865	Bacteria; Actinobacteria; Actinobacteria (class); Actinobacteridae; Actinomycetales; Corynebacterineae; Mycobacteriaceae; Mycobacterium; Mycobacterium vanbaalenii; Mycobacterium vanbaaleni vanbaalenii PYR-1
Nocardia farcinica IFM 10152	247156	3	1	0	0	0	0	1	0	0	5	6292344	Bacteria; Actinobacteria; Actinobacteria (class); Actinobacteridae; Actinomycetales; Corynebacterineae; Nocardiaceae; Nocardia; Nocardia farcinica; Nocardia farcinica IFM 10152; Nocardia farcinica IFM 10152
Rhodococcus equi 103S	685727	4	1	0	1	0	0	1	1	0	8	5043170	Bacteria; Actinobacteria; Actinobacteria (class); Actinobacteridae; Actinomycetales; Corynebacterineae; Nocardiaceae; Rhodococcus; Rhodococcus equi; Rhodococcus equi 103S
Rhodococcus jostii RHA1	101510	6	4	0	1	0	0	1	1	0	13	9702737	Bacteria; Actinobacteria; Actinobacteria (class); Actinobacteridae; Actinomycetales; Corynebacterineae; Nocardiaceae; Rhodococcus; Rhodococcus jostii
Segniliparus rugosus ATCC BAA-974	679197	1	1	0	0	0	0	0	0	0	2	3647826	Bacteria; Actinobacteria; Actinobacteria (class); Actinobacteridae; Actinomycetales; Corynebacterineae; Segniliparaceae; Segniliparus; Segniliparus rugosus; Segniliparus rugosus ATCC BAA-974
Tsukamurella paurometabola DSM 20162	521096	3	1	0	0	0	0	0	0	0	4	4495532	Bacteria; Actinobacteria; Actinobacteria (class); Actinobacteridae; Actinomycetales; Corynebacterineae; Tsukamurellaceae; Tsukamurella; Tsukamurella paurometabola; Tsukamurella paurometabola DSM 20162
Acidothermus cellulolyticus 11B	351608	1	1	0	0	0	0	0	0	0	2	2443540	Bacteria; Actinobacteria; Actinobacteria (class); Actinobacteridae; Actinomycetales; Frankineae; Acidothermaceae; Acidothermus; Acidothermus cellulolyticus; Acidothermus cellulolyticus 11B
Frankia alni ACN14a	326424	2	1	0	0	0	0	1	0	0	4	7497934	Bacteria; Actinobacteria; Actinobacteria (class); Actinobacteridae; Actinomycetales; Frankineae; Frankiaceae; Frankia; Frankia alni
Frankia sp. Ccl3	106370	0	1	0	0	0	0	1	0	0	2	5433628	Bacteria; Actinobacteria; Actinobacteria (class); Actinobacteridae; Actinomycetales; Frankineae; Frankiaceae; Frankia; Frankia sp. Ccl3
Frankia sp. EAN1pec	298653	1	1	0	0	0	0	0	0	0	2	8982042	Bacteria; Actinobacteria; Actinobacteria (class); Actinobacteridae; Actinomycetales; Frankineae; Frankiaceae; Frankia; Frankia sp. EAN1pec
Geodermatophilus obscurus DSM 43160	526226	2	1	1	0	0	0	1	0	0	5	5322497	Bacteria; Actinobacteria; Actinobacteria (class); Actinobacteridae; Actinomycetales; Frankineae; Geodermatophilaceae; Geodermatophilus; Geodermatophilus obscurus; Geodermatophilus obscurus DSM 43160
Kineococcus radiotolerans SRS30216	266940	2	1	0	1	0	0	1	0	0	5	4956672	Bacteria; Actinobacteria; Actinobacteria (class); Actinobacteridae; Actinomycetales; Frankineae; Kineosporiaceae; Kineococcus; Kineococcus radiotolerans; Kineococcus radiotolerans SRS30216
Nakamurella multipartita DSM 44233	479432	3	1	0	0	0	0	1	0	0	5	6060298	Bacteria; Actinobacteria; Actinobacteria (class); Actinobacteridae; Actinomycetales; Frankineae; Nakamurellaceae; Nakamurella; Nakamurella multipartita; Nakamurella multipartita DSM 44233
Stackebrandtia nassauensis DSM 44728	446471	7	2	0	0	0	0	1	0	0	10	6841557	Bacteria; Actinobacteria; Actinobacteria (class); Actinobacteridae; Actinomycetales; Glycomycineae; Glycomycetaceae; Stackebrandtia; Stackebrandtia nassauensis; Stackebrandtia nassauensis DSM 44728
Beutenbergia cavernae DSM 12333	471854	5	1	0	0	0	0	0	0	0	6	4669183	Bacteria; Actinobacteria; Actinobacteria (class); Actinobacteridae; Actinomycetales; Micrococcineae; Beutenbergiaceae; Beutenbergia; Beutenbergia cavernae; Beutenbergia cavernae DSM 12333
Brevibacterium linens BL2	321955	2	2	0	0	0	0	0	0	0	4	4366969	Bacteria; Actinobacteria; Actinobacteria (class); Actinobacteridae; Actinomycetales; Micrococcineae; Brevibacteriaceae; Brevibacterium; Brevibacterium linens; Brevibacterium linens BL2; Brevibacterium linens BL2
Cellulomonas fimi ATCC 484	590998	2	1	0	0	0	0	1	0	0	4	4266344	Bacteria; Actinobacteria; Actinobacteria (class); Actinobacteridae; Actinomycetales; Micrococcineae; Cellulomonadaceae; Cellulomonas; Cellulomonas fimi; Cellulomonas fimi ATCC 484
Cellulomonas flavigena DSM 20109	446467	2	1	0	0	0	0	1	0	0	4	4123179	Bacteria; Actinobacteria; Actinobacteria (class); Actinobacteridae; Actinomycetales; Micrococcineae; Cellulomonadaceae; Cellulomonas; Cellulomonas flavigena; Cellulomonas flavigena DSM 20109
Tropheryma whipplei str. Twist	203267	0	1	0	0	0	0	0	0	0	1	927303	Bacteria; Actinobacteria; Actinobacteria (class); Actinobacteridae; Actinomycetales; Micrococcineae; Cellulomonadaceae; Tropheryma; Tropheryma whipplei; Tropheryma whipplei str. Twist; Tropheryma whipplei str. Twist
Tropheryma whipplei TW08/27	218496	0	1	0	0	0	0	0	0	0	1	925938	Bacteria; Actinobacteria; Actinobacteria (class); Actinobacteridae; Actinomycetales; Micrococcineae; Cellulomonadaceae; Tropheryma; Tropheryma whipplei; Tropheryma whipplei TW08/27; Tropheryma whipplei TW08/27
Kytococcus sedentarius DSM 20547	478802	0	1	0	0	0	0	0	0	0	1	2785024	Bacteria; Actinobacteria; Actinobacteria (class); Actinobacteridae; Actinomycetales; Micrococcineae; Dermacoccaceae; Kytococcus; Kytococcus sedentarius; Kytococcus sedentarius DSM 20547
Intrasporangium calvum DSM 43043	710696	0	1	0	0	0	0	1	0	0	2	4024382	Bacteria; Actinobacteria; Actinobacteria (class); Actinobacteridae; Actinomycetales; Micrococcineae; Intrasporangiaceae; Intrasporangium; Intrasporangium calvum; Intrasporangium calvum DSM 43043
Janibacter sp. HTCC2649	313590	1	1	0	0	0	0	0	0	0	2	4221782	Bacteria; Actinobacteria; Actinobacteria (class); Actinobacteridae; Actinomycetales; Micrococcineae; Intrasporangiaceae; Janibacter; Janibacter sp. HTCC2649
Jonesia denitrificans DSM 20603	471856	0	1	0	0	0	0	0	0	0	1	2749646	Bacteria; Actinobacteria; Actinobacteria (class); Actinobacteridae; Actinomycetales; Micrococcineae; Jonesiaceae; Jonesia; Jonesia denitrificans; Jonesia denitrificans DSM 20603
Clavibacter michiganensis subsp. michiganensis NCPPB 382	443907	1	1	0	0	0	0	0	0	0	2	3395237	Bacteria; Actinobacteria; Actinobacteria (class); Actinobacteridae; Actinomycetales; Micrococcineae; Microbacteriaceae; Clavibacter; Clavibacter michiganensis; Clavibacter michiganensis subsp. michiganensis; Clavibacter michiganensis subsp. michiganensis NCPPB 382
Microbacterium testaceum StLB037	979556	0	1	0	0	0	0	1	0	0	2	3982034	Bacteria; Actinobacteria; Actinobacteria (class); Actinobacteridae; Actinomycetales; Micrococcineae; Microbacteriaceae; Microbacterium; Microbacterium testaceum; Microbacterium testaceum StLB037
Arthrobacter arilaitensis Re117	861360	0	2	0	0	0	0	0	0	0	2	3909664	Bacteria; Actinobacteria; Actinobacteria (class); Actinobacteridae; Actinomycetales; Micrococcineae; Micrococcaceae; Arthrobacter; Arthrobacter arilaitensis; Arthrobacter arilaitensis Re117
Arthrobacter chlorophenolicus A6	452864	0	1	0	0	0	0	1	0	0	2	4980870	Bacteria; Actinobacteria; Actinobacteria (class); Actinobacteridae; Actinomycetales; Micrococcineae; Micrococcaceae; Arthrobacter; Arthrobacter chlorophenolicus; Arthrobacter chlorophenolicus A6
Kocuria rhizophila DC2201	378753	0	1	0	0	0	0	0	0	0	1	2697540	Bacteria; Actinobacteria; Actinobacteria (class); Actinobacteridae; Actinomycetales; Micrococcineae; Micrococcaceae; Kocuria; Kocuria rhizophila
Micrococcus luteus NCTC 2665	465515	0	1	0	0	0	0	0	0	0	1	2501097	Bacteria; Actinobacteria; Actinobacteria (class); Actinobacteridae; Actinomycetales; Micrococcineae; Micrococcaceae; Micrococcus; Micrococcus luteus; Micrococcus luteus NCTC 2665
Renibacterium salmoninarum ATCC 33209	288705	2	1	0	0	0	0	0	0	0	3	3155250	Bacteria; Actinobacteria; Actinobacteria (class); Actinobacteridae; Actinomycetales; Micrococcineae; Micrococcaceae; Renibacterium; Renibacterium salmoninarum
Rothia dentocariosa ATCC 17931	762948	0	1	0	0	0	0	0	0	0	1	2506025	Bacteria; Actinobacteria; Actinobacteria (class); Actinobacteridae; Actinomycetales; Micrococcineae; Micrococcaceae; Rothia; Rothia dentocariosa; Rothia dentocariosa ATCC 17931
Isoptericola variabilis 225	743718	2	1	0	1	0	0	0	0	0	4	3307740	Bacteria; Actinobacteria; Actinobacteria (class); Actinobacteridae; Actinomycetales; Micrococcineae; Promicromonosporaceae; Isoptericola; Isoptericola variabilis; Isoptericola variabilis 225
Xylanimonas cellulosilytica DSM 15894	446472	2	1	0	1	0	0	0	0	0	4	3831380	Bacteria; Actinobacteria; Actinobacteria (class); Actinobacteridae; Actinomycetales; Micrococcineae; Promicromonosporaceae; Xylanimonas; Xylanimonas cellulosilytica; Xylanimonas cellulosilytica DSM 15894
Sanguibacter keddiei keddieii DSM 10542	446469	3	1	0	0	0	0	0	0	0	4	4238017	Bacteria; Actinobacteria; Actinobacteria (class); Actinobacteridae; Actinomycetales; Micrococcineae; Sanguibacteraceae; Sanguibacter; Sanguibacter keddieii; Sanguibacter keddiei keddieii DSM 10542
Actinoplanes sp. SE50/110	134676	3	1	0	0	0	0	1	0	0	5	9239851	Bacteria; Actinobacteria; Actinobacteria (class); Actinobacteridae; Actinomycetales; Micromonosporineae; Micromonosporaceae; Actinoplanes; Actinoplanes sp. SE50/110
Micromonospora sp. ATCC 39149	219305	1	1	0	0	0	0	0	0	0	2	6819904	Bacteria; Actinobacteria; Actinobacteria (class); Actinobacteridae; Actinomycetales; Micromonosporineae; Micromonosporaceae; Micromonospora; Micromonospora sp. ATCC 39149
Salinispora arenicola CNS-205	391037	4	1	0	0	0	0	0	0	0	5	5786361	Bacteria; Actinobacteria; Actinobacteria (class); Actinobacteridae; Actinomycetales; Micromonosporineae; Micromonosporaceae; Salinispora; Salinispora arenicola; Salinispora arenicola CNS-205
Salinispora tropica CNB-440	369723	5	1	0	0	0	0	0	0	0	6	5183331	Bacteria; Actinobacteria; Actinobacteria (class); Actinobacteridae; Actinomycetales; Micromonosporineae; Micromonosporaceae; Salinispora; Salinispora tropica; Salinispora tropica CNB-440
Verrucosispora maris AB-18-032	263358	4	1	0	0	0	0	0	0	0	5	6732271	Bacteria; Actinobacteria; Actinobacteria (class); Actinobacteridae; Actinomycetales; Micromonosporineae; Micromonosporaceae; Verrucosispora; Verrucosispora maris; Verrucosispora maris AB-18-032
Kribbella flavida DSM 17836	479436	11	1	0	0	1	0	1	0	0	14	7579488	Bacteria; Actinobacteria; Actinobacteria (class); Actinobacteridae; Actinomycetales; Propionibacterineae; Nocardioidaceae; Kribbella; Kribbella flavida; Kribbella flavida DSM 17836
Nocardioides sp. JS614	196163	0	1	0	0	0	0	1	0	1	3	5293685	Bacteria; Actinobacteria; Actinobacteria (class); Actinobacteridae; Actinomycetales; Propionibacterineae; Nocardioidaceae; Nocardioides; Nocardioides sp. JS614
Propionibacterium acnes KPA171202	267747	0	1	0	0	0	0	0	0	0	1	2560265	Bacteria; Actinobacteria; Actinobacteria (class); Actinobacteridae; Actinomycetales; Propionibacterineae; Propionibacteriaceae; Propionibacterium; Propionibacterium acnes; Propionibacterium acnes KPA171202; Propionibacterium acnes KPA171202
Propionibacterium freudenreichii subsp. shermanii CIRM-BIA1	754252	1	1	0	0	0	0	0	0	0	2	2616384	Bacteria; Actinobacteria; Actinobacteria (class); Actinobacteridae; Actinomycetales; Propionibacterineae; Propionibacteriaceae; Propionibacterium; Propionibacterium freudenreichii; Propionibacterium freudenreichii subsp. shermanii; Propionibacterium freudenreichii subsp. shermanii CIRM-BIA1
Actinosynnema mirum DSM 43827	446463	5	2	0	0	1	0	1	0	0	9	8248144	Bacteria; Actinobacteria; Actinobacteria (class); Actinobacteridae; Actinomycetales; Pseudonocardineae; Actinosynnemataceae; Actinosynnema; Actinosynnema mirum; Actinosynnema mirum DSM 43827
Amycolatopsis mediterranei U32	749928	3	1	0	0	0	0	0	1	0	5	10236715	Bacteria; Actinobacteria; Actinobacteria (class); Actinobacteridae; Actinomycetales; Pseudonocardineae; Pseudonocardiaceae; Amycolatopsis; Amycolatopsis mediterranei; Amycolatopsis mediterranei U32
Pseudonocardia dioxanivorans CB1190	675635	2	1	0	0	0	0	0	0	1	4	7303989	Bacteria; Actinobacteria; Actinobacteria (class); Actinobacteridae; Actinomycetales; Pseudonocardineae; Pseudonocardiaceae; Pseudonocardia; Pseudonocardia dioxanivorans; Pseudonocardia dioxanivorans CB1190
Saccharomonospora viridis DSM 43017	471858	1	1	0	0	0	0	0	0	0	2	4308349	Bacteria; Actinobacteria; Actinobacteria (class); Actinobacteridae; Actinomycetales; Pseudonocardineae; Pseudonocardiaceae; Saccharomonospora; Saccharomonospora viridis; Saccharomonospora viridis DSM 43017
Kitasatospora setae KM-6054	452652	3	1	0	0	0	0	1	0	0	5		Bacteria; Actinobacteria; Actinobacteria (class); Actinobacteridae; Actinomycetales; Streptomycineae; Streptomycetaceae; Kitasatospora; Kitasatospora setae; Kitasatospora setae KM-6054
Streptomyces avermitilis MA-4680	227882	4	1	0	0	0	0	1	0	0	6	9119895	Bacteria; Actinobacteria; Actinobacteria (class); Actinobacteridae; Actinomycetales; Streptomycineae; Streptomycetaceae; Streptomyces; Streptomyces avermitilis; Streptomyces avermitilis MA-4680; Streptomyces avermitilis MA-4680
Streptomyces coelicolor A3	100226	9	1	0	0	0	0	2	0	0	12	9054847	Bacteria; Actinobacteria; Actinobacteria (class); Actinobacteridae; Actinomycetales; Streptomycineae; Streptomycetaceae; Streptomyces; Streptomyces coelicolor; Streptomyces coelicolor A3(2); Streptomyces coelicolor A3(2)
Streptomyces griseus subsp. griseus NBRC 13350	455632	5	1	0	0	1	0	1	0	0	8	8545929	Bacteria; Actinobacteria; Actinobacteria (class); Actinobacteridae; Actinomycetales; Streptomycineae; Streptomycetaceae; Streptomyces; Streptomyces griseus group; Streptomyces griseus; Streptomyces griseus subsp. griseus
Streptomyces scabiei 87.22	680198	5	3	0	0	0	0	1	0	0	9	10148695	Bacteria; Actinobacteria; Actinobacteria (class); Actinobacteridae; Actinomycetales; Streptomycineae; Streptomycetaceae; Streptomyces; Streptomyces scabiei; Streptomyces scabiei 87.22
Nocardiopsis dassonvillei subsp. dassonvillei DSM 43111	446469	7	1	0	0	1	0	0	0	0	9	6543312	Bacteria; Actinobacteria; Actinobacteria (class); Actinobacteridae; Actinomycetales; Streptosporangineae; Nocardiopsaceae; Nocardiopsis; Nocardiopsis dassonvillei; Nocardiopsis dassonvillei subsp. dassonvillei; Nocardiopsis dassonvillei subsp. dassonvillei DSM 43111
Thermobifida fusca YX	269800	1	1	0	0	0	0	0	0	0	2	3642249	Bacteria; Actinobacteria; Actinobacteria (class); Actinobacteridae; Actinomycetales; Streptosporangineae; Nocardiopsaceae; Thermobifida; Thermobifida fusca; Thermobifida fusca YX; Thermobifida fusca YX
Streptosporangium roseum DSM 43021	479433	10	1	0	0	0	0	2	0	0	13	10369518	Bacteria; Actinobacteria; Actinobacteria (class); Actinobacteridae; Actinomycetales; Streptosporangineae; Streptosporangiaceae; Streptosporangium; Streptosporangium roseum; Streptosporangium roseum DSM 43021
Thermomonospora curvata DSM 43183	471853	0	1	0	1	0	0	1	0	0	3	5639016	Bacteria; Actinobacteria; Actinobacteria (class); Actinobacteridae; Actinomycetales; Streptosporangineae; Thermomonosporaceae; Thermomonospora; Thermomonospora curvata; Thermomonospora curvata DSM 43183
Bifidobacterium adolescentis ATCC 15703	367928	1	0	0	0	0	0	0	0	0	1	2089645	Bacteria; Actinobacteria; Actinobacteria (class); Actinobacteridae; Bifidobacteriales; Bifidobacteriaceae; Bifidobacterium; Bifidobacterium adolescentis
Bifidobacterium animalis subsp. lactis AD011	442563	1	0	0	0	0	0	0	0	0	1	1933695	Bacteria; Actinobacteria; Actinobacteria (class); Actinobacteridae; Bifidobacteriales; Bifidobacteriaceae; Bifidobacterium; Bifidobacterium animalis; Bifidobacterium animalis subsp. lactis
Bifidobacterium breve UCC2003	326426	1	0	0	0	0	0	0	0	0	1	2422684	Bacteria; Actinobacteria; Actinobacteria (class); Actinobacteridae; Bifidobacteriales; Bifidobacteriaceae; Bifidobacterium; Bifidobacterium breve; Bifidobacterium breve UCC2003
Bifidobacterium dentium Bd1	401473	1	0	0	0	0	0	0	0	0	1	2636367	Bacteria; Actinobacteria; Actinobacteria (class); Actinobacteridae; Bifidobacteriales; Bifidobacteriaceae; Bifidobacterium; Bifidobacterium dentium; Bifidobacterium dentium Bd1
Bifidobacterium longum subsp. infantis ATCC 15697	391904	1	0	0	0	0	0	0	0	0	1	2832748	Bacteria; Actinobacteria; Actinobacteria (class); Actinobacteridae; Bifidobacteriales; Bifidobacteriaceae; Bifidobacterium; Bifidobacterium longum; Bifidobacterium longum subsp. infantis
Gardnerella vaginalis 409-05	553190	0	0	0	0	0	0	0	0	0	0	1617545	Bacteria; Actinobacteria; Actinobacteria (class); Actinobacteridae; Bifidobacteriales; Bifidobacteriaceae; Gardnerella; Gardnerella vaginalis; Gardnerella vaginalis 409-05
Parascardovia denticolens DSM 10105	864564	0	0	0	0	0	0	0	0	0	0	1891248	Bacteria; Actinobacteria; Actinobacteria (class); Actinobacteridae; Bifidobacteriales; Bifidobacteriaceae; Parascardovia; Parascardovia denticolens; Parascardovia denticolens DSM 10105
Atopobium parvulum DSM 20469	521096	2	0	0	0	0	0	0	0	0	2	1543805	Bacteria; Actinobacteria; Actinobacteria (class); Coriobacteridae; Coriobacteriales; Coriobacterineae; Coriobacteriaceae; Atopobium; Atopobium parvulum; Atopobium parvulum DSM 20469
Collinsella intestinalis DSM 13280	521004	0	0	0	0	0	0	0	0	0	0	1809497	Bacteria; Actinobacteria; Actinobacteria (class); Coriobacteridae; Coriobacteriales; Coriobacterineae; Coriobacteriaceae; Collinsella; Collinsella intestinalis; Collinsella intestinalis DSM 13280
Cryptobacterium curtum DSM 15641	469378	0	0	0	0	0	0	0	0	0	0	1617804	Bacteria; Actinobacteria; Actinobacteria (class); Coriobacteridae; Coriobacteriales; Coriobacterineae; Coriobacteriaceae; Cryptobacterium; Cryptobacterium curtum; Cryptobacterium curtum DSM 15641
Eggerthella lenta DSM 2243	479438	0	0	0	0	0	0	0	0	1	1	3632260	Bacteria; Actinobacteria; Actinobacteria (class); Coriobacteridae; Coriobacteriales; Coriobacterineae; Coriobacteriaceae; Eggerthella; Eggerthella lenta; Eggerthella lenta DSM 2243
Gordonibacter pamelaeae 7-10-1-b	657308	1	0	0	0	0	0	0	0	1	2	3608022	Bacteria; Actinobacteria; Actinobacteria (class); Coriobacteridae; Coriobacteriales; Coriobacterineae; Coriobacteriaceae; Gordonibacter; Gordonibacter pamelaeae; Gordonibacter pamelaeae 7-10-1-b
Slackia heliotrinireducens DSM 20476	471856	2	0	0	0	0	0	0	0	0	2	3165038	Bacteria; Actinobacteria; Actinobacteria (class); Coriobacteridae; Coriobacteriales; Coriobacterineae; Coriobacteriaceae; Slackia; Slackia heliotrinireducens; Slackia heliotrinireducens DSM 20476
Rubrobacter xylanophilus DSM 9941	266118	0	1	0	0	0	0	1	0	0	2	3225748	Bacteria; Actinobacteria; Actinobacteria (class); Rubrobacteridae; Rubrobacterales; Rubrobacterineae; Rubrobacteraceae; Rubrobacter; Rubrobacter xylanophilus; Rubrobacter xylanophilus DSM 9941; Rubrobacter xylanophilus DSM 9941
marine actinobacterium PHSC20C1	312284	2	1	0	0	0	0	0	0	0	3	2772187	Bacteria; Actinobacteria; Actinobacteria (class); unclassified Actinobacteria; unclassified Actinobacteria (miscellaneous); marine actinobacterium PHSC20C1
Blastococcus saxobsidens DD2	1.14688e+06	2	1	0	0	0	0	1	0	0	4	4875340	Bacteria; Actinobacteria; Actinobacteria; Actinobacteridae; Actinomycetales; Frankineae; Geodermatophilaceae; Blastococcus; Blastococcus saxobsidens; Blastococcus saxobsidens DD2
Modestobacter marinus BC501	477641	3	2	0	0	0	0	2	0	0	7	5575517	Bacteria; Actinobacteria; Actinobacteria; Actinobacteridae; Actinomycetales; Frankineae; Geodermatophilaceae; Modestobacter; Modestobacter marinus BC501
Sporichthya polymorpha DSM 43042	1.04834e+06	0	1	0	0	0	0	0	0	0	1	5497153	Bacteria; Actinobacteria; Actinobacteria; Actinobacteridae; Actinomycetales; Frankineae; Sporichthyaceae; Sporichthya; Sporichthya polymorpha; Sporichthya polymorpha DSM 43042
Dermabacter sp. HFH0086	1.20357e+06	0	1	0	0	0	0	0	0	0	1	2361288	Bacteria; Actinobacteria; Actinobacteria; Actinobacteridae; Actinomycetales; Micrococcineae; Dermabacteraceae; Dermabacter; Dermabacter sp. HFH0086
Austwickia chelonae NBRC 105200	1.18461e+06	0	1	0	0	0	0	0	0	0	1	3541124	Bacteria; Actinobacteria; Actinobacteria; Actinobacteridae; Actinomycetales; Micrococcineae; Dermatophilaceae; Austwickia; Austwickia chelonae; Austwickia chelonae NBRC 105200
Terracoccus sp. 273MFTsu3.1	1.17219e+06	1	1	0	0	0	0	1	0	0	3	4938634	Bacteria; Actinobacteria; Actinobacteria; Actinobacteridae; Actinomycetales; Micrococcineae; Intrasporangiaceae; Terracoccus; Terracoccus sp. 273MFTsu3.1
Cryocola sp. 340MFSha3.1	1.16915e+06	1	1	0	0	0	0	0	0	0	2	4090415	Bacteria; Actinobacteria; Actinobacteria; Actinobacteridae; Actinomycetales; Micrococcineae; Microbacteriaceae; Cryocola; Cryocola sp. 340MFSha3.1
Zimmermannella faecalis ATCC 13722	1.27831e+06	0	1	0	0	0	0	0	0	0	1	2847263	Bacteria; Actinobacteria; Actinobacteria; Actinobacteridae; Actinomycetales; Micrococcineae; Microbacteriaceae; Pseudoclavibacter; Pseudoclavibacter faecalis; Zimmermannella faecalis ATCC 13722
Salinibacterium sp. PAMC 21357	1.11222e+06	0	1	0	0	0	0	0	0	0	1	3109262	Bacteria; Actinobacteria; Actinobacteria; Actinobacteridae; Actinomycetales; Micrococcineae; Microbacteriaceae; Salinibacterium; Salinibacterium sp. PAMC 21357
Propionibacterium acidipropionici ATCC 4875	1.17137e+06	0	0	0	0	0	0	0	0	0	0	3656170	Bacteria; Actinobacteria; Actinobacteria; Actinobacteridae; Actinomycetales; Propionibacterineae; Propionibacteriaceae; Propionibacterium; Propionibacterium acidipropionici; Propionibacterium acidipropionici ATCC 4875
Propionibacterium sp. oral taxon 192 str. F0372	1.20361e+06	0	0	0	0	0	0	0	0	0	0	2704051	Bacteria; Actinobacteria; Actinobacteria; Actinobacteridae; Actinomycetales; Propionibacterineae; Propionibacteriaceae; Propionibacterium; Propionibacterium sp. oral taxon 192; Propionibacterium sp. oral taxon 192 str. F0372
Propionimicrobium lymphophilum ACS-093-V-SCH5	883161	0	0	0	0	0	0	0	0	0	0	2261463	Bacteria; Actinobacteria; Actinobacteria; Actinobacteridae; Actinomycetales; Propionibacterineae; Propionibacteriaceae; Propionimicrobium; Propionimicrobium lymphophilum; Propionimicrobium lymphophilum ACS-093-V-SCH5
Saccharothrix espanaensis DSM 44229	1.17977e+06	8	1	0	0	0	0	1	0	0	10	9360653	Bacteria; Actinobacteria; Actinobacteria; Actinobacteridae; Actinomycetales; Pseudonocardineae; Pseudonocardiaceae; Saccharothrix; Saccharothrix espanaensis; Saccharothrix espanaensis DSM 44229
Bifidobacterium asteroides PRL2011	1.14713e+06	1	0	0	0	0	0	0	0	0	1	2167304	Bacteria; Actinobacteria; Actinobacteria; Actinobacteridae; Bifidobacteriales; Bifidobacteriaceae; Bifidobacterium; Bifidobacterium asteroides; Bifidobacterium asteroides PRL2011
Metascardovia criceti DSM 17774	1.12223e+06	1	0	0	0	0	0	0	0	0	1	1884654	Bacteria; Actinobacteria; Actinobacteria; Actinobacteridae; Bifidobacteriales; Bifidobacteriaceae; Metascardovia; Metascardovia criceti; Metascardovia criceti DSM 17774
Scardovia wiggsiae F0424	857290	0	0	0	0	0	0	0	0	0	0	1550817	Bacteria; Actinobacteria; Actinobacteria; Actinobacteridae; Bifidobacteriales; Bifidobacteriaceae; Scardovia; Scardovia wiggsiae; Scardovia wiggsiae F0424
Enterorhabdus caecimuris B7	1.23579e+06	0	0	0	0	0	0	0	0	1	1	2943296	Bacteria; Actinobacteria; Actinobacteria; Coriobacteridae; Coriobacteriales; Coriobacterineae; Coriobacteriaceae; Enterorhabdus; Enterorhabdus caecimuris; Enterorhabdus caecimuris B7
Saccharopolyspora erythraea NRRL 2338	405949	4	2	0	0	0	0	0	0	0	6	8212805	Bacteria; Actinobacteria; Actinobacteridae; Actinomycetales; Pseudonocardineae; Pseudonocardiaceae; Saccharopolyspora.
Aquifex aeolicus VF5	224324	1	0	0	0	0	0	0	0	0	1	1590791	Bacteria; Aquificae; Aquificae (class); Aquificales; Aquificaceae; Aquifex; Aquifex aeolicus; Aquifex aeolicus VF5; Aquifex aeolicus VF5
Hydrogenobacter thermophilus TK-6	608538	1	0	0	0	0	0	0	0	0	1	1743135	Bacteria; Aquificae; Aquificae (class); Aquificales; Aquificaceae; Hydrogenobacter; Hydrogenobacter thermophilus; Hydrogenobacter thermophilus TK-6
Hydrogenobaculum sp. Y04AAS1	380749	1	0	0	0	0	0	0	0	0	1	1559514	Bacteria; Aquificae; Aquificae (class); Aquificales; Aquificaceae; Hydrogenobaculum
Thermocrinis albus DSM 14484	638303	1	0	0	0	0	0	0	0	0	1	1500577	Bacteria; Aquificae; Aquificae (class); Aquificales; Aquificaceae; Thermocrinis; Thermocrinis albus; Thermocrinis albus DSM 14484
Desulfurobacterium thermolithotrophum DSM 11699	868864	1	0	0	0	0	0	0	0	0	1	1541968	Bacteria; Aquificae; Aquificae (class); Aquificales; Desulfurobacteriaceae; Desulfurobacterium; Desulfurobacterium thermolithotrophum; Desulfurobacterium thermolithotrophum DSM 11699
Thermovibrio ammonificans HB-1	648996	1	0	0	0	0	0	0	0	0	1	1759526	Bacteria; Aquificae; Aquificae (class); Aquificales; Desulfurobacteriaceae; Thermovibrio; Thermovibrio ammonificans; Thermovibrio ammonificans HB-1
Persephonella marina EX-H1	123214	1	0	0	0	0	0	0	0	0	1	1983966	Bacteria; Aquificae; Aquificae (class); Aquificales; Hydrogenothermaceae; Persephonella; Persephonella marina; Persephonella marina EX-H1
Sulfurihydrogenibium sp. YO3AOP1	436114	1	0	0	0	0	0	0	0	0	1	1838442	Bacteria; Aquificae; Aquificae (class); Aquificales; Hydrogenothermaceae; Sulfurihydrogenibium
Sulfurihydrogenibium azorense Az-Fu1	204536	1	0	0	0	0	0	0	0	0	1	1640877	Bacteria; Aquificae; Aquificae (class); Aquificales; Hydrogenothermaceae; Sulfurihydrogenibium; Sulfurihydrogenibium azorense; Sulfurihydrogenibium azorense Az-Fu1
Chthonomonas calidirosea T49	1.30352e+06	1	0	0	0	0	0	0	0	0	1	3437861	Bacteria; Armatimonadetes; Chthonomonadetes; Chthonomonadales; Chthonomonadaceae; Chthonomonas; Chthonomonas calidirosea; Chthonomonas calidirosea T49
Bacteroides fragilis ATCC 25285	272559	1	0	0	0	0	1	0	0	0	2	5241700	Bacteria; Bacteroidetes/Chlorobi group; Bacteroidetes; Bacteroidetes (class); Bacteroidales; Bacteroidaceae; Bacteroides; Bacteroides fragilis; Bacteroides fragilis ATCC 25285; Bacteroides fragilis ATCC 25285
Bacteroides thetaiotaomicron VPI-5482	226186	1	0	0	0	0	2	0	0	0	3	6260361	Bacteria; Bacteroidetes/Chlorobi group; Bacteroidetes; Bacteroidetes (class); Bacteroidales; Bacteroidaceae; Bacteroides; Bacteroides thetaiotaomicron; Bacteroides thetaiotaomicron VPI-5482; Bacteroides thetaiotaomicron VPI-5482
Bacteroides vulgatus ATCC 8482	435591	1	0	0	0	0	0	0	0	0	1	5163189	Bacteria; Bacteroidetes/Chlorobi group; Bacteroidetes; Bacteroidetes (class); Bacteroidales; Bacteroidaceae; Bacteroides; Bacteroides vulgatus; Bacteroides vulgatus ATCC 8482; Bacteroides vulgatus ATCC 8482
Bacteroides caccae ATCC 43185	411902	1	0	0	0	0	1	0	0	0	2	4564814	Bacteria; Bacteroidetes/Chlorobi group; Bacteroidetes; Bacteroidia; Bacteroidales; Bacteroidaceae; Bacteroides; Bacteroides caccae; Bacteroides caccae ATCC 43185
Bacteroides eggerthii DSM 20697	483217	1	0	0	0	0	1	0	0	0	2	4197635	Bacteria; Bacteroidetes/Chlorobi group; Bacteroidetes; Bacteroidia; Bacteroidales; Bacteroidaceae; Bacteroides; Bacteroides eggerthii; Bacteroides eggerthii DSM 20697
Bacteroides intestinalis DSM 17393	471871	1	0	0	0	0	2	0	0	0	3	6052596	Bacteria; Bacteroidetes/Chlorobi group; Bacteroidetes; Bacteroidia; Bacteroidales; Bacteroidaceae; Bacteroides; Bacteroides intestinalis; Bacteroides intestinalis DSM 17393
Bacteroides pectinophilus ATCC 43243	483218	1	0	0	0	0	0	0	0	0	1	3028326	Bacteria; Bacteroidetes/Chlorobi group; Bacteroidetes; Bacteroidia; Bacteroidales; Bacteroidaceae; Bacteroides; Bacteroides pectinophilus; Bacteroides pectinophilus ATCC 43243
Bacteroides salanitronis DSM 18170	667015	1	0	0	0	0	0	0	0	0	1	4308663	Bacteria; Bacteroidetes/Chlorobi group; Bacteroidetes; Bacteroidia; Bacteroidales; Bacteroidaceae; Bacteroides; Bacteroides salanitronis; Bacteroides salanitronis DSM 18170
Odoribacter splanchnicus DSM 20712	709991	1	0	0	0	0	1	0	0	0	2	4392288	Bacteria; Bacteroidetes/Chlorobi group; Bacteroidetes; Bacteroidia; Bacteroidales; Porphyromonadaceae; Odoribacter; Odoribacter splanchnicus; Odoribacter splanchnicus DSM 20712
Paludibacter propionicigenes WB4	694427	1	0	0	0	0	1	0	0	0	2	3685504	Bacteria; Bacteroidetes/Chlorobi group; Bacteroidetes; Bacteroidia; Bacteroidales; Porphyromonadaceae; Paludibacter; Paludibacter propionicigenes; Paludibacter propionicigenes WB4
Porphyromonas gingivalis ATCC 33277	431948	1	0	0	0	0	0	0	0	0	1	2354886	Bacteria; Bacteroidetes/Chlorobi group; Bacteroidetes; Bacteroidia; Bacteroidales; Porphyromonadaceae; Porphyromonas; Porphyromonas gingivalis
Tannerella forsythia ATCC 43037	203276	1	0	0	0	0	1	0	0	0	2	3405521	Bacteria; Bacteroidetes/Chlorobi group; Bacteroidetes; Bacteroidia; Bacteroidales; Porphyromonadaceae; Tannerella; Tannerella forsythia; Tannerella forsythia ATCC 43037
Prevotella oralis ATCC 33269	873533	1	0	0	0	0	0	0	0	0	1	2836154	Bacteria; Bacteroidetes/Chlorobi group; Bacteroidetes; Bacteroidia; Bacteroidales; Prevotellaceae; Prevotella; Prevotella oralis; Prevotella oralis ATCC 33269
Prevotella ruminicola 23	264731	1	0	0	0	0	1	0	0	0	2	3619559	Bacteria; Bacteroidetes/Chlorobi group; Bacteroidetes; Bacteroidia; Bacteroidales; Prevotellaceae; Prevotella; Prevotella ruminicola; Prevotella ruminicola 23
Alistipes putredinis DSM 17216	445970	1	0	0	0	0	0	0	0	0	1	2550678	Bacteria; Bacteroidetes/Chlorobi group; Bacteroidetes; Bacteroidia; Bacteroidales; Rikenellaceae; Alistipes; Alistipes putredinis; Alistipes putredinis DSM 17216
Alistipes shahii WAL 8301	717959	1	0	0	0	0	0	0	0	0	1	3763317	Bacteria; Bacteroidetes/Chlorobi group; Bacteroidetes; Bacteroidia; Bacteroidales; Rikenellaceae; Alistipes; Alistipes shahii; Alistipes shahii WAL 8301
Belliella baltica DSM 15883	866536	1	1	0	1	0	0	0	0	0	3	4196595	Bacteria; Bacteroidetes/Chlorobi group; Bacteroidetes; Cytophagia; Cytophagales; Cyclobacteriaceae; Belliella; Belliella baltica; Belliella baltica DSM 15883
Cyclobacterium marinum DSM 745	880070	4	4	0	0	0	0	0	0	1	9	6221273	Bacteria; Bacteroidetes/Chlorobi group; Bacteroidetes; Cytophagia; Cytophagales; Cyclobacteriaceae; Cyclobacterium; Cyclobacterium marinum; Cyclobacterium marinum DSM 745
Echinicola vietnamensis DSM 17526	926556	1	1	0	0	0	0	0	0	0	2	5608040	Bacteria; Bacteroidetes/Chlorobi group; Bacteroidetes; Cytophagia; Cytophagales; Cyclobacteriaceae; Echinicola; Echinicola vietnamensis; Echinicola vietnamensis DSM 17526
Emticicia oligotrophica DSM 17448	929562	3	1	0	0	0	0	1	0	0	5	5220361	Bacteria; Bacteroidetes/Chlorobi group; Bacteroidetes; Cytophagia; Cytophagales; Cytophagaceae; Emticicia; Emticicia oligotrophica; Emticicia oligotrophica DSM 17448
Fibrella aestuarina	1.16602e+06	6	1	0	0	0	0	1	0	0	8	6937263	Bacteria; Bacteroidetes/Chlorobi group; Bacteroidetes; Cytophagia; Cytophagales; Cytophagaceae; Fibrella; Fibrella aestuarina; Fibrella aestuarina
Fibrisoma limi	1.18588e+06	5	1	0	0	0	0	0	0	0	6	7452326	Bacteria; Bacteroidetes/Chlorobi group; Bacteroidetes; Cytophagia; Cytophagales; Cytophagaceae; Fibrisoma; Fibrisoma limi; Fibrisoma limi
Flexibacter litoralis DSM 6794	880071	2	0	0	0	0	0	0	0	0	2	4919337	Bacteria; Bacteroidetes/Chlorobi group; Bacteroidetes; Cytophagia; Cytophagales; Cytophagaceae; Flexibacter; Flexibacter litoralis; Flexibacter litoralis DSM 6794
Leadbetterella byssophila DSM 17132	649349	1	2	0	0	0	0	0	0	0	3	4059653	Bacteria; Bacteroidetes/Chlorobi group; Bacteroidetes; Cytophagia; Cytophagales; Cytophagaceae; Leadbetterella; Leadbetterella byssophila; Leadbetterella byssophila DSM 17132
Runella slithyformis DSM 19594	761193	3	1	0	1	0	0	1	0	0	6	6919729	Bacteria; Bacteroidetes/Chlorobi group; Bacteroidetes; Cytophagia; Cytophagales; Cytophagaceae; Runella; Runella slithyformis; Runella slithyformis DSM 19594
Marivirga tractuosa DSM 4126	643867	2	0	0	1	0	0	0	0	0	3	4516490	Bacteria; Bacteroidetes/Chlorobi group; Bacteroidetes; Cytophagia; Cytophagales; Flammeovirgaceae; Marivirga; Marivirga tractuosa; Marivirga tractuosa DSM 4126
Blattabacterium sp.	331104	1	0	0	0	0	0	0	0	0	1	636850	Bacteria; Bacteroidetes/Chlorobi group; Bacteroidetes; Flavobacteria; Flavobacteriales; Blattabacteriaceae; Blattabacterium; Blattabacterium sp. (Blattella germanica); Blattabacterium sp. (Blattella germanica) str. Bge
Blattabacterium sp.	600810	1	0	0	0	0	0	0	0	0	1	640442	Bacteria; Bacteroidetes/Chlorobi group; Bacteroidetes; Flavobacteria; Flavobacteriales; Blattabacteriaceae; Blattabacterium; Blattabacterium sp. (Periplaneta americana); Blattabacterium sp. (Periplaneta americana) str. BPLAN
Fluviicola taffensis DSM 16823	755732	2	0	0	0	0	0	1	0	0	3	4633577	Bacteria; Bacteroidetes/Chlorobi group; Bacteroidetes; Flavobacteria; Flavobacteriales; Cryomorphaceae; Fluviicola; Fluviicola taffensis; Fluviicola taffensis DSM 16823
Capnocytophaga ochracea DSM 7271	521098	1	0	0	0	0	0	0	0	0	1	2612925	Bacteria; Bacteroidetes/Chlorobi group; Bacteroidetes; Flavobacteria; Flavobacteriales; Flavobacteriaceae; Capnocytophaga; Capnocytophaga ochracea; Capnocytophaga ochracea DSM 7271
Cellulophaga algicola DSM 14237	688270	1	0	0	0	0	0	0	0	0	1	4888353	Bacteria; Bacteroidetes/Chlorobi group; Bacteroidetes; Flavobacteria; Flavobacteriales; Flavobacteriaceae; Cellulophaga; Cellulophaga algicola; Cellulophaga algicola DSM 14237
Cellulophaga lytica DSM 7489	867900	2	1	0	0	0	0	0	0	0	3	3765936	Bacteria; Bacteroidetes/Chlorobi group; Bacteroidetes; Flavobacteria; Flavobacteriales; Flavobacteriaceae; Cellulophaga; Cellulophaga lytica; Cellulophaga lytica DSM 7489
Croceibacter atlanticus HTCC2559	216433	2	0	0	0	0	0	0	0	0	2	2952962	Bacteria; Bacteroidetes/Chlorobi group; Bacteroidetes; Flavobacteria; Flavobacteriales; Flavobacteriaceae; Croceibacter; Croceibacter atlanticus; Croceibacter atlanticus HTCC2559
Dokdonia donghaensis MED134	313591	3	0	0	0	0	0	0	0	0	3	3311802	Bacteria; Bacteroidetes/Chlorobi group; Bacteroidetes; Flavobacteria; Flavobacteriales; Flavobacteriaceae; Dokdonia; Dokdonia donghaensis; Dokdonia donghaensis MED134
Flavobacterium johnsonia johnsoniae UW101	376687	3	2	0	0	0	0	1	0	0	6	6096872	Bacteria; Bacteroidetes/Chlorobi group; Bacteroidetes; Flavobacteria; Flavobacteriales; Flavobacteriaceae; Flavobacterium; Flavobacterium johnsoniae; Flavobacterium johnsonia johnsoniae UW101
Flavobacterium psychrophilum JIP02/86	402612	1	0	0	0	0	0	0	0	0	1	2861988	Bacteria; Bacteroidetes/Chlorobi group; Bacteroidetes; Flavobacteria; Flavobacteriales; Flavobacteriaceae; Flavobacterium; Flavobacterium psychrophilum; Flavobacterium psychrophilum JIP02/86; Flavobacterium psychrophilum JIP02/86
Gramella forsetii KT0803	411154	1	0	0	0	0	0	0	0	0	1	3798465	Bacteria; Bacteroidetes/Chlorobi group; Bacteroidetes; Flavobacteria; Flavobacteriales; Flavobacteriaceae; Gramella; Gramella forsetii; Gramella forsetii KT0803; Gramella forsetii KT0803
Kordia algicida OT-1	391587	3	0	0	0	0	0	0	0	0	3	5033129	Bacteria; Bacteroidetes/Chlorobi group; Bacteroidetes; Flavobacteria; Flavobacteriales; Flavobacteriaceae; Kordia; Kordia algicida; Kordia algicida OT-1
Lacinutrix sp. 5H-3-7-4	983544	2	1	0	0	0	0	0	0	0	3	3296168	Bacteria; Bacteroidetes/Chlorobi group; Bacteroidetes; Flavobacteria; Flavobacteriales; Flavobacteriaceae; Lacinutrix; Lacinutrix sp. 5H-3-7-4
Leeuwenhoekiella blandensis MED217	398720	1	0	0	0	0	0	0	0	0	1	4244565	Bacteria; Bacteroidetes/Chlorobi group; Bacteroidetes; Flavobacteria; Flavobacteriales; Flavobacteriaceae; Leeuwenhoekiella; Leeuwenhoekiella blandensis; Leeuwenhoekiella blandensis MED217
Tenacibaculum sp. MED152	313598	3	0	0	0	0	0	0	0	0	3	2967100	Bacteria; Bacteroidetes/Chlorobi group; Bacteroidetes; Flavobacteria; Flavobacteriales; Flavobacteriaceae; Polaribacter; Polaribacter dokdonensis; Tenacibaculum sp. MED152; Tenacibaculum sp. MED152
Polaribacter irgensii 23-P	313594	2	0	0	0	0	0	0	0	0	2	2753184	Bacteria; Bacteroidetes/Chlorobi group; Bacteroidetes; Flavobacteria; Flavobacteriales; Flavobacteriaceae; Polaribacter; Polaribacter irgensii; Polaribacter irgensii 23-P
Psychroflexus torquis ATCC 700755	313595	2	0	0	0	0	0	0	0	0	2	4324495	Bacteria; Bacteroidetes/Chlorobi group; Bacteroidetes; Flavobacteria; Flavobacteriales; Flavobacteriaceae; Psychroflexus; Psychroflexus torquis; Psychroflexus torquis ATCC 700755
Riemerella anatipestifer DSM 15868	693978	1	0	0	0	0	0	0	0	0	1	2155121	Bacteria; Bacteroidetes/Chlorobi group; Bacteroidetes; Flavobacteria; Flavobacteriales; Flavobacteriaceae; Riemerella; Riemerella anatipestifer; Riemerella anatipestifer DSM 15868
Robiginitalea biformata HTCC2501	313596	1	2	0	0	0	0	0	0	0	3	3530383	Bacteria; Bacteroidetes/Chlorobi group; Bacteroidetes; Flavobacteria; Flavobacteriales; Flavobacteriaceae; Robiginitalea; Robiginitalea biformata; Robiginitalea biformata HTCC2501
Weeksella virosa DSM 16922	865938	3	0	0	0	0	0	0	0	0	3	2272954	Bacteria; Bacteroidetes/Chlorobi group; Bacteroidetes; Flavobacteria; Flavobacteriales; Flavobacteriaceae; Weeksella; Weeksella virosa; Weeksella virosa DSM 16922
Zunongwangia profunda SM-A87	655815	3	0	0	0	0	0	0	0	0	3	5128187	Bacteria; Bacteroidetes/Chlorobi group; Bacteroidetes; Flavobacteria; Flavobacteriales; Flavobacteriaceae; Zunongwangia; Zunongwangia profunda; Zunongwangia profunda SM-A87
Flavobacteriales bacterium HTCC2170	313603	2	4	0	0	0	0	0	0	0	6	3879263	Bacteria; Bacteroidetes/Chlorobi group; Bacteroidetes; Flavobacteria; Flavobacteriales; unclassified Flavobacteriales; unclassified Flavobacteriales (miscellaneous); Flavobacteriales bacterium HTCC2170
Flavobacteria bacterium MS024-3C	487797	1	0	0	0	0	0	0	0	0	1	1515248	Bacteria; Bacteroidetes/Chlorobi group; Bacteroidetes; Flavobacteria; unclassified Flavobacteria; Flavobacteria bacterium MS024-3C
Flavobacteria sp. BBFL7	156586	2	0	0	0	0	0	0	0	0	2	3083153	Bacteria; Bacteroidetes/Chlorobi group; Bacteroidetes; Flavobacteria; unclassified Flavobacteria; Flavobacteria sp. BBFL7; Flavobacteria sp. BBFL7
Aequorivita sublithincola DSM 14238	746697	2	0	0	1	0	0	0	0	0	3	3520671	Bacteria; Bacteroidetes/Chlorobi group; Bacteroidetes; Flavobacteriia; Flavobacteriales; Flavobacteriaceae; Aequorivita; Aequorivita sublithincola; Aequorivita sublithincola DSM 14238
Bergeyella zoohelcum CCUG 30536	883098	1	0	0	0	0	0	0	0	0	1	2444142	Bacteria; Bacteroidetes/Chlorobi group; Bacteroidetes; Flavobacteriia; Flavobacteriales; Flavobacteriaceae; Bergeyella; Bergeyella zoohelcum; Bergeyella zoohelcum CCUG 30536
Empedobacter brevis NBRC 14943 = ATCC 43319	1.21811e+06	2	0	0	0	0	0	0	0	0	2	3790512	Bacteria; Bacteroidetes/Chlorobi group; Bacteroidetes; Flavobacteriia; Flavobacteriales; Flavobacteriaceae; Empedobacter; Empedobacter brevis; Empedobacter brevis NBRC 14943 = ATCC 43319
Gillisia limnaea DSM 15749	865937	2	1	0	0	0	0	0	0	0	3	3963630	Bacteria; Bacteroidetes/Chlorobi group; Bacteroidetes; Flavobacteriia; Flavobacteriales; Flavobacteriaceae; Gillisia; Gillisia limnaea; Gillisia limnaea DSM 15749
Nonlabens dokdonensis DSW-6	592029	3	0	0	0	0	0	0	0	0	3	3914632	Bacteria; Bacteroidetes/Chlorobi group; Bacteroidetes; Flavobacteriia; Flavobacteriales; Flavobacteriaceae; Nonlabens; Nonlabens dokdonensis; Nonlabens dokdonensis DSW-6
Ornithobacterium rhinotracheale DSM 15997	867902	1	0	0	0	0	0	0	0	0	1	2399175	Bacteria; Bacteroidetes/Chlorobi group; Bacteroidetes; Flavobacteriia; Flavobacteriales; Flavobacteriaceae; Ornithobacterium; Ornithobacterium rhinotracheale; Ornithobacterium rhinotracheale DSM 15997
Zobellia galactanivorans	63186.3	3	1	0	0	0	0	0	0	0	4	5521712	Bacteria; Bacteroidetes/Chlorobi group; Bacteroidetes; Flavobacteriia; Flavobacteriales; Flavobacteriaceae; Zobellia; Zobellia galactanivorans
Chitinophaga pinensis DSM 2588	485919	4	1	0	0	0	0	0	0	0	5	9127347	Bacteria; Bacteroidetes/Chlorobi group; Bacteroidetes; Sphingobacteria; Sphingobacteriales; Chitinophagaceae; Chitinophaga; Chitinophaga pinensis; Chitinophaga pinensis DSM 2588
Algoriphagus sp. PR1	388414	2	2	0	0	0	0	1	0	0	5	4776234	Bacteria; Bacteroidetes/Chlorobi group; Bacteroidetes; Sphingobacteria; Sphingobacteriales; Cyclobacteriaceae; Algoriphagus; Algoriphagus sp. PR1
Cytophaga hutchinsonii ATCC 33406	269798	2	0	0	0	0	0	0	0	0	2	4433218	Bacteria; Bacteroidetes/Chlorobi group; Bacteroidetes; Sphingobacteria; Sphingobacteriales; Flexibacteraceae; Cytophaga; Cytophaga hutchinsonii; Cytophaga hutchinsonii ATCC 33406; Cytophaga hutchinsonii ATCC 33406
Dyadobacter fermentans DSM 18053	471854	5	2	0	0	0	0	1	0	0	8	6907915	Bacteria; Bacteroidetes/Chlorobi group; Bacteroidetes; Sphingobacteria; Sphingobacteriales; Flexibacteraceae; Dyadobacter; Dyadobacter fermentans; Dyadobacter fermentans DSM 18053
Spirosoma linguale DSM 74	504473	8	1	0	0	0	0	0	0	0	9	8491258	Bacteria; Bacteroidetes/Chlorobi group; Bacteroidetes; Sphingobacteria; Sphingobacteriales; Flexibacteraceae; Spirosoma; Spirosoma linguale; Spirosoma linguale DSM 74
Rhodothermus marinus DSM 4252	518766	1	0	0	0	0	0	0	0	0	1	3386035	Bacteria; Bacteroidetes/Chlorobi group; Bacteroidetes; Sphingobacteria; Sphingobacteriales; Rhodothermaceae; Rhodothermus; Rhodothermus marinus; Rhodothermus marinus DSM 4252
Salinibacter ruber DSM 13855	309807	1	0	0	0	0	0	0	0	0	1	3587328	Bacteria; Bacteroidetes/Chlorobi group; Bacteroidetes; Sphingobacteria; Sphingobacteriales; Rhodothermaceae; Salinibacter; Salinibacter ruber; Salinibacter ruber DSM 13855
Haliscomenobacter hydrossis DSM 1100	760192	1	2	0	0	0	0	1	0	0	4	8771651	Bacteria; Bacteroidetes/Chlorobi group; Bacteroidetes; Sphingobacteria; Sphingobacteriales; Saprospiraceae; Haliscomenobacter; Haliscomenobacter hydrossis; Haliscomenobacter hydrossis DSM 1100
Pedobacter heparinus DSM 2366	485918	3	0	0	0	0	0	0	0	1	4	5167383	Bacteria; Bacteroidetes/Chlorobi group; Bacteroidetes; Sphingobacteria; Sphingobacteriales; Sphingobacteriaceae; Pedobacter; Pedobacter heparinus; Pedobacter heparinus DSM 2366
Sphingobacterium sp. 21	743722	5	1	0	0	0	0	0	0	0	6	6226409	Bacteria; Bacteroidetes/Chlorobi group; Bacteroidetes; Sphingobacteria; Sphingobacteriales; Sphingobacteriaceae; Sphingobacterium; Sphingobacterium sp. 21
Niabella soli DSM 19437	929713	3	1	0	0	0	0	1	0	0	5	4730189	Bacteria; Bacteroidetes/Chlorobi group; Bacteroidetes; Sphingobacteriia; Sphingobacteriales; Chitinophagaceae; Niabella; Niabella soli; Niabella soli DSM 19437
Amoebophilus asiaticus 5a2	452471	0	0	0	0	0	0	0	0	0	0	1884364	Bacteria; Bacteroidetes/Chlorobi group; Bacteroidetes; unclassified Bacteroidetes; Amoebophilus; Amoebophilus asiaticus; Amoebophilus asiaticus 5a2
Chlorobaculum parvum NCIB 8327	517417	0	1	0	0	0	0	0	0	0	1	2289249	Bacteria; Bacteroidetes/Chlorobi group; Chlorobi; Chlorobia; Chlorobiales; Chlorobiaceae; Chlorobaculum; Chlorobaculum parvum
Chlorobium tepidum TLS	194439	0	1	0	0	0	0	0	0	0	1	2154946	Bacteria; Bacteroidetes/Chlorobi group; Chlorobi; Chlorobia; Chlorobiales; Chlorobiaceae; Chlorobaculum; Chlorobaculum tepidum; Chlorobium tepidum TLS; Chlorobium tepidum TLS
Chlorobium chlorochromatii CaD3	340178	0	1	0	0	0	0	0	0	0	1	2572079	Bacteria; Bacteroidetes/Chlorobi group; Chlorobi; Chlorobia; Chlorobiales; Chlorobiaceae; Chlorobium/Pelodictyon group; Chlorobium; Chlorobium chlorochromatii; Chlorobium chlorochromatii CaD3; Chlorobium chlorochromatii CaD3
Chlorobium limicola DSM 245	290315	0	1	0	0	0	0	0	0	0	1	2763181	Bacteria; Bacteroidetes/Chlorobi group; Chlorobi; Chlorobia; Chlorobiales; Chlorobiaceae; Chlorobium/Pelodictyon group; Chlorobium; Chlorobium limicola
Prosthecochloris vibrioformis DSM 265	290318	0	1	0	0	0	0	0	0	0	1	1966858	Bacteria; Bacteroidetes/Chlorobi group; Chlorobi; Chlorobia; Chlorobiales; Chlorobiaceae; Chlorobium/Pelodictyon group; Chlorobium; Chlorobium phaeovibrioides; Prosthecochloris vibrioformis DSM 265
Pelodictyon luteolum DSM 273	319225	0	1	0	0	0	0	0	0	0	1	2364842	Bacteria; Bacteroidetes/Chlorobi group; Chlorobi; Chlorobia; Chlorobiales; Chlorobiaceae; Chlorobium/Pelodictyon group; Pelodictyon; Pelodictyon luteolum; Pelodictyon luteolum DSM 273; Pelodictyon luteolum DSM 273
Pelodictyon phaeoclathratiforme BU-1	324925	0	1	0	0	0	0	0	0	0	1	3018238	Bacteria; Bacteroidetes/Chlorobi group; Chlorobi; Chlorobia; Chlorobiales; Chlorobiaceae; Chlorobium/Pelodictyon group; Pelodictyon; Pelodictyon phaeoclathratiforme
Chloroherpeton thalassium ATCC 35110	517418	0	1	0	0	0	0	1	0	0	2	3293456	Bacteria; Bacteroidetes/Chlorobi group; Chlorobi; Chlorobia; Chlorobiales; Chlorobiaceae; Chloroherpeton; Chloroherpeton thalassium
Prosthecochloris aestuarii DSM 271	290513	0	1	0	0	0	0	0	0	0	1	2579695	Bacteria; Bacteroidetes/Chlorobi group; Chlorobi; Chlorobia; Chlorobiales; Chlorobiaceae; Prosthecochloris; Prosthecochloris aestuarii; Prosthecochloris aestuarii DSM 271
Ignavibacterium album JCM 16511	945713	0	1	0	0	0	0	0	0	0	1	3658997	Bacteria; Bacteroidetes/Chlorobi group; Ignavibacteria; Ignavibacteria; Ignavibacteriales; Ignavibacteriaceae; Ignavibacterium; Ignavibacterium album; Ignavibacterium album JCM 16511
Melioribacter roseus P3M	1.19152e+06	0	1	0	0	0	0	0	0	0	1	3300414	Bacteria; Bacteroidetes/Chlorobi group; Ignavibacteria; Ignavibacteria; Ignavibacteriales; Ignavibacteriaceae; Melioribacter; Melioribacter roseus; Melioribacter roseus P3M
Caldisericum exile AZM16c01	511051	0	1	0	0	0	0	0	0	0	1	1558103	Bacteria; Caldiserica; Caldisericia; Caldisericales; Caldisericaceae; Caldisericum; Caldisericum exile; Caldisericum exile AZM16c01
Chlamydia muridarum Nigg	243161	0	0	0	0	0	0	0	0	0	0	1080451	Bacteria; Chlamydiae/Verrucomicrobia group; Chlamydiae; Chlamydiae (class); Chlamydiales; Chlamydiaceae; Chlamydia; Chlamydia muridarum; Chlamydia muridarum Nigg; Chlamydia muridarum Nigg
Chlamydia trachomatis D/UW-3/CX	272561	0	0	0	0	0	0	0	0	0	0	1042519	Bacteria; Chlamydiae/Verrucomicrobia group; Chlamydiae; Chlamydiae (class); Chlamydiales; Chlamydiaceae; Chlamydia; Chlamydia trachomatis; Chlamydia trachomatis D/UW-3/CX; Chlamydia trachomatis D/UW-3/CX
Chlamydophila abortus S26/3	218497	0	0	0	0	0	0	0	0	0	0	1144377	Bacteria; Chlamydiae/Verrucomicrobia group; Chlamydiae; Chlamydiae (class); Chlamydiales; Chlamydiaceae; Chlamydophila; Chlamydophila abortus; Chlamydophila abortus S26/3; Chlamydophila abortus S26/3
Chlamydophila pneumoniae AR39	115712	0	0	0	0	0	0	0	0	0	0	1229853	Bacteria; Chlamydiae/Verrucomicrobia group; Chlamydiae; Chlamydiae (class); Chlamydiales; Chlamydiaceae; Chlamydophila; Chlamydophila pneumoniae; Chlamydophila pneumoniae AR39; Chlamydophila pneumoniae AR39
Protochlamydia amoebophila UWE25	264201	1	0	0	0	0	0	0	0	0	1	2414465	Bacteria; Chlamydiae/Verrucomicrobia group; Chlamydiae; Chlamydiae (class); Chlamydiales; Parachlamydiaceae; Protochlamydia; Protochlamydia amoebophila; Protochlamydia amoebophila UWE25
Waddlia chondrophila WSU 86-1044	716544	1	0	0	0	0	0	0	0	0	1	2131905	Bacteria; Chlamydiae/Verrucomicrobia group; Chlamydiae; Chlamydiae (class); Chlamydiales; Waddliaceae; Waddlia; Waddlia chondrophila; Waddlia chondrophila WSU 86-1044
Opitutus terrae PB90-1	452637	3	1	0	0	0	1	0	0	0	5	5957605	Bacteria; Chlamydiae/Verrucomicrobia group; Verrucomicrobia; Opitutae; Opitutales; Opitutaceae; Opitutus; Opitutus terrae
Coraliomargarita akajimensis DSM 45221	583355	1	1	1	0	0	2	0	0	0	5	3750771	Bacteria; Chlamydiae/Verrucomicrobia group; Verrucomicrobia; Opitutae; Puniceicoccales; Puniceicoccaceae; Coraliomargarita; Coraliomargarita akajimensis; Coraliomargarita akajimensis DSM 45221
Methylacidiphilum infernorum V4	481448	0	0	0	0	0	0	0	0	0	0	2287145	Bacteria; Chlamydiae/Verrucomicrobia group; Verrucomicrobia; unclassified Verrucomicrobia; Methylacidiphilum; Methylacidiphilum infernorum
Verrucomicrobiae bacterium DG1235	382464	2	3	0	0	0	1	0	0	1	7	5775745	Bacteria; Chlamydiae/Verrucomicrobia group; Verrucomicrobia; Verrucomicrobiae; Verrucomicrobiales; unclassified Verrucomicrobiales; unclassified Verrucomicrobiales (miscellaneous); Verrucomicrobiae bacterium DG1235
Akkermansia muciniphila ATCC BAA-835	349741	1	1	0	0	0	2	0	0	0	4	2664102	Bacteria; Chlamydiae/Verrucomicrobia group; Verrucomicrobia; Verrucomicrobiae; Verrucomicrobiales; Verrucomicrobiaceae; Akkermansia; Akkermansia muciniphila; Akkermansia muciniphila ATCC BAA-835
Verrucomicrobium spinosum DSM 4136	240017	2	1	0	0	0	1	0	0	0	4	8220857	Bacteria; Chlamydiae/Verrucomicrobia group; Verrucomicrobia; Verrucomicrobiae; Verrucomicrobiales; Verrucomicrobiaceae; Verrucomicrobium; Verrucomicrobium spinosum; Verrucomicrobium spinosum DSM 4136
Anaerolinea thermophila UNI-1	926569	1	0	0	0	0	0	0	0	0	1	3532378	Bacteria; Chloroflexi; Anaerolineae; Anaerolineales; Anaerolineaceae; Anaerolinea; Anaerolinea thermophila; Anaerolinea thermophila UNI-1
Chloroflexus aurantiacus J-10-fl	324602	1	0	0	0	0	0	0	0	0	1	5258541	Bacteria; Chloroflexi; Chloroflexi (class); Chloroflexales; Chloroflexaceae; Chloroflexus; Chloroflexus aurantiacus; Chloroflexus aurantiacus J-10-fl
Roseiflexus castenholzi DSM 13941	383372	2	0	0	0	0	0	0	0	0	2	5723298	Bacteria; Chloroflexi; Chloroflexi (class); Chloroflexales; Chloroflexaceae; Roseiflexus; Roseiflexus castenholzii; Roseiflexus castenholzi DSM 13941
Roseiflexus sp. RS-1	357808	2	0	0	0	0	0	0	0	0	2	5801598	Bacteria; Chloroflexi; Chloroflexi (class); Chloroflexales; Chloroflexaceae; Roseiflexus; Roseiflexus sp. RS-1
Oscillochloris trichoides DG6	765420	1	0	0	0	0	0	0	0	0	1	4373075	Bacteria; Chloroflexi; Chloroflexi (class); Chloroflexales; Oscillochloridaceae; Oscillochloris; Oscillochloris trichoides; Oscillochloris trichoides DG6
Herpetosiphon aurantiacus ATCC 23779	316274	1	1	0	0	0	0	0	0	0	2	6785430	Bacteria; Chloroflexi; Chloroflexi (class); Herpetosiphonales; Herpetosiphonaceae; Herpetosiphon; Herpetosiphon aurantiacus; Herpetosiphon aurantiacus ATCC 23779
Dehalococcoides ethenogenes 195	243164	1	0	0	0	0	0	0	0	0	1	1469720	Bacteria; Chloroflexi; Dehalococcoidetes; Dehalococcoides; Dehalococcoides ethenogenes; Dehalococcoides ethenogenes 195; Dehalococcoides ethenogenes 195
Dehalogenimonas lykanthroporepellens BL-DC-9	552812	1	0	0	0	0	0	0	0	0	1	1686510	Bacteria; Chloroflexi; Dehalococcoidetes; Dehalogenimonas; Dehalogenimonas lykanthroporepellens; Dehalogenimonas lykanthroporepellens BL-DC-9
Ktedonobacter racemifer DSM 44963	485913	5	3	0	0	0	0	0	0	0	8	13661586	Bacteria; Chloroflexi; Ktedonobacteria; Ktedonobacterales; Ktedonobacteraceae; Ktedonobacter; Ktedonobacter racemifer; Ktedonobacter racemifer DSM 44963
Sphaerobacter thermophilus DSM 20745	479435	3	1	0	0	0	0	0	0	0	4	3993764	Bacteria; Chloroflexi; Thermomicrobia (class); Sphaerobacteridae; Sphaerobacterales; Sphaerobacterineae; Sphaerobacteraceae; Sphaerobacter; Sphaerobacter thermophilus; Sphaerobacter thermophilus DSM 20745
Thermomicrobium roseum DSM 5159	309801	1	1	0	0	0	0	0	0	0	2	2920744	Bacteria; Chloroflexi; Thermomicrobia (class); Thermomicrobiales; Thermomicrobiaceae; Thermomicrobium; Thermomicrobium roseum; Thermomicrobium roseum DSM 5159
Desulfurispirillum indicum S5	653733	1	0	0	0	0	0	0	0	0	1	2928377	Bacteria; Chrysiogenetes; Chrysiogenetes (class); Chrysiogenales; Chrysiogenaceae; Desulfurispirillum; Desulfurispirillum indicum; Desulfurispirillum indicum S5
Cyanobium sp. PCC 7001	180281	1	0	0	0	0	0	0	0	0	1	2834252	Bacteria; Cyanobacteria; Chroococcales; Cyanobium; Cyanobium sp. PCC 7001
Cyanothece sp. ATCC 51142	43989.3	0	0	0	0	0	0	1	0	0	1	5460377	Bacteria; Cyanobacteria; Chroococcales; Cyanothece; Cyanothece sp. ATCC 51142
Dactylococcopsis salina PCC 8305	13035.3	1	0	0	0	0	0	0	0	0	1	3781008	Bacteria; Cyanobacteria; Chroococcales; Dactylococcopsis; Dactylococcopsis salina; Dactylococcopsis salina PCC 8305
Gloeocapsa sp. PCC 7428	1.17303e+06	1	0	0	1	0	0	1	0	0	3	5882710	Bacteria; Cyanobacteria; Chroococcales; Gloeocapsa; Gloeocapsa sp. PCC 7428
Halothece sp. PCC 7418	65093.3	1	0	0	0	0	0	0	0	0	1	4179170	Bacteria; Cyanobacteria; Chroococcales; Halothece cluster; Halothece; Halothece sp. PCC 7418
Microcystis aeruginosa NIES-843	449447	1	0	0	0	0	0	0	0	0	1	5842795	Bacteria; Cyanobacteria; Chroococcales; Microcystis; Microcystis aeruginosa
Synechococcus elongatus PCC 7942	1140.3	1	0	0	0	0	0	1	0	0	2	2796470	Bacteria; Cyanobacteria; Chroococcales; Synechococcus; Synechococcus elongatus; Synechococcus elongatus PCC 7942; Synechococcus elongatus PCC 7942
Synechococcus sp. CC9902	316279	1	0	0	0	0	0	0	0	0	1	2234828	Bacteria; Cyanobacteria; Chroococcales; Synechococcus; Synechococcus sp. CC9902; Synechococcus sp. CC9902
Synechocystis sp. PCC 6803	1148.1	1	0	0	0	1	0	0	0	0	2	3949364	Bacteria; Cyanobacteria; Chroococcales; Synechocystis; Synechocystis sp. PCC 6803; Synechocystis sp. PCC 6803
Thermosynechococcus elongatus BP-1	197221	1	0	0	0	0	0	0	0	0	1	2593857	Bacteria; Cyanobacteria; Chroococcales; Thermosynechococcus; Thermosynechococcus elongatus; Thermosynechococcus elongatus BP-1; Thermosynechococcus elongatus BP-1
Gloeobacter violaceus PCC 7421	251221	2	0	0	0	0	0	1	1	0	4	4659019	Bacteria; Cyanobacteria; Gloeobacteria; Gloeobacterales; Gloeobacter; Gloeobacter violaceus; Gloeobacter violaceus PCC 7421; Gloeobacter violaceus PCC 7421
Anabaena variabilis ATCC 29413	240292	2	0	0	0	1	0	0	0	0	3	7068601	Bacteria; Cyanobacteria; Nostocales; Nostocaceae; Anabaena; Anabaena variabilis; Anabaena variabilis ATCC 29413; Anabaena variabilis ATCC 29413
Cylindrospermopsis raciborskii CS-505	533240	1	0	0	0	0	0	0	0	0	1	3879030	Bacteria; Cyanobacteria; Nostocales; Nostocaceae; Cylindrospermopsis; Cylindrospermopsis raciborskii; Cylindrospermopsis raciborskii CS-505
Nostoc punctiforme PCC 73102	63737.4	1	0	0	0	0	0	0	0	0	1	9059191	Bacteria; Cyanobacteria; Nostocales; Nostocaceae; Nostoc; Nostoc punctiforme; Nostoc punctiforme PCC 73102
Nostoc sp. PCC 7120	103690	2	0	0	0	0	0	0	0	0	2	7211789	Bacteria; Cyanobacteria; Nostocales; Nostocaceae; Nostoc; Nostoc sp. PCC 7120; Nostoc sp. PCC 7120
Raphidiopsis brookii D9	533248	1	0	0	0	0	0	0	0	0	1	3186511	Bacteria; Cyanobacteria; Nostocales; Nostocaceae; Raphidiopsis; Raphidiopsis brookii; Raphidiopsis brookii D9
Trichormus azollae 0708	551116	1	0	0	0	0	0	0	0	0	1	5486145	Bacteria; Cyanobacteria; Nostocales; Nostocaceae; Trichormus; Trichormus azollae; Trichormus azollae 0708.
Calothrix sp. PCC 7507	99598.3	1	0	0	0	0	0	0	0	0	1	7023215	Bacteria; Cyanobacteria; Nostocales; Rivulariaceae; Calothrix; Calothrix sp. PCC 7507
Rivularia sp. PCC 7116	373994	4	0	0	0	0	0	1	0	0	5	8728773	Bacteria; Cyanobacteria; Nostocales; Rivulariaceae; Rivularia; Rivularia sp. PCC 7116
Arthrospira platensis NIES-39	696747	3	0	0	0	0	0	0	0	0	3	6788435	Bacteria; Cyanobacteria; Oscillatoriales; Arthrospira; Arthrospira platensis; Arthrospira platensis NIES-39
Crinalium epipsammum PCC 9333	1.17302e+06	1	0	0	0	0	0	0	0	0	1	5620407	Bacteria; Cyanobacteria; Oscillatoriales; Crinalium; Crinalium epipsammum; Crinalium epipsammum PCC 9333
Microcoleus vaginatus FGP-2	756067	1	0	0	0	0	0	0	0	0	1	6698929	Bacteria; Cyanobacteria; Oscillatoriales; Microcoleus; Microcoleus vaginatus; Microcoleus vaginatus FGP-2
Trichodesmium erythraeum IMS101	203125	1	0	0	0	0	0	0	0	0	1	7750108	Bacteria; Cyanobacteria; Oscillatoriales; Trichodesmium; Trichodesmium erythraeum; Trichodesmium erythraeum IMS101
Prochlorococcus marinus str. NATL1A	167556	1	0	0	0	0	0	0	0	0	1	1864731	Bacteria; Cyanobacteria; Prochlorales; Prochlorococcaceae; Prochlorococcus; Prochlorococcus marinus
Acaryochloris marina MBIC11017	329726	2	0	0	0	0	0	1	0	0	3	8361599	Bacteria; Cyanobacteria; unclassified Cyanobacteria; Acaryochloris; Acaryochloris marina; Acaryochloris marina MBIC11017
Deferribacter desulfuricans SSM1	639282	1	0	0	0	0	0	0	0	0	1	2542933	Bacteria; Deferribacteres; Deferribacteres (class); Deferribacterales; Deferribacteraceae; Deferribacter; Deferribacter desulfuricans; Deferribacter desulfuricans SSM1
Flexistipes sinusarabici DSM 4947	717231	1	0	0	0	0	0	0	0	0	1	2526590	Bacteria; Deferribacteres; Deferribacteres (class); Deferribacterales; Deferribacteraceae; Flexistipes; Flexistipes sinusarabici; Flexistipes sinusarabici DSM 4947
Deinococcus deserti VCD115	546414	4	0	0	0	0	0	0	0	0	4	3855329	Bacteria; Deinococcus-Thermus; Deinococci; Deinococcales; Deinococcaceae; Deinococcus; Deinococcus deserti; Deinococcus deserti VCD115
Deinococcus geothermalis DSM 11300	319795	2	0	0	0	0	0	0	0	0	2	3247018	Bacteria; Deinococcus-Thermus; Deinococci; Deinococcales; Deinococcaceae; Deinococcus; Deinococcus geothermalis; Deinococcus geothermalis DSM 11300
Deinococcus radiodurans R1	243230	1	0	0	0	0	0	1	0	0	2	3284156	Bacteria; Deinococcus-Thermus; Deinococci; Deinococcales; Deinococcaceae; Deinococcus; Deinococcus radiodurans; Deinococcus radiodurans R1; Deinococcus radiodurans R1
Truepera radiovictrix DSM 17093	649638	1	0	0	0	0	0	1	0	0	2	3260398	Bacteria; Deinococcus-Thermus; Deinococci; Deinococcales; Trueperaceae; Truepera; Truepera radiovictrix; Truepera radiovictrix DSM 17093
Marinithermus hydrothermalis DSM 14884	869210	1	0	0	0	0	0	0	0	0	1	2269167	Bacteria; Deinococcus-Thermus; Deinococci; Thermales; Thermaceae; Marinithermus; Marinithermus hydrothermalis; Marinithermus hydrothermalis DSM 14884
Meiothermus ruber DSM 1279	504728	2	0	0	0	0	0	1	0	0	3	3085080	Bacteria; Deinococcus-Thermus; Deinococci; Thermales; Thermaceae; Meiothermus; Meiothermus ruber; Meiothermus ruber DSM 1279
Meiothermus silvanus DSM 9946	526228	1	0	0	0	0	0	0	0	0	1	3721669	Bacteria; Deinococcus-Thermus; Deinococci; Thermales; Thermaceae; Meiothermus; Meiothermus silvanus; Meiothermus silvanus DSM 9946
Oceanithermus profundus DSM 14977	670487	1	0	0	0	0	0	0	0	0	1	2439291	Bacteria; Deinococcus-Thermus; Deinococci; Thermales; Thermaceae; Oceanithermus; Oceanithermus profundus; Oceanithermus profundus DSM 14977
Thermus thermophilus HB27	262724	1	0	0	0	0	0	0	0	0	1	2127482	Bacteria; Deinococcus-Thermus; Deinococci; Thermales; Thermaceae; Thermus; Thermus thermophilus; Thermus thermophilus HB27; Thermus thermophilus HB27
Thermus thermophilus HB8	300852	1	0	0	0	0	0	0	0	0	1	2116056	Bacteria; Deinococcus-Thermus; Deinococci; Thermales; Thermaceae; Thermus; Thermus thermophilus; Thermus thermophilus HB8; Thermus thermophilus HB8
Dictyoglomus thermophilum H-6-12	309799	1	0	0	0	0	0	0	0	0	1	1959987	Bacteria; Dictyoglomi; Dictyoglomia; Dictyoglomales; Dictyoglomaceae; Dictyoglomus; Dictyoglomus thermophilum
uncultured Termite group 1 bacterium phylotype Rs-D17	471822	0	0	0	0	0	0	0	0	0	0	1148570	Bacteria; Elusimicrobia; environmental samples; uncultured Termite group 1 bacterium; uncultured Termite group 1 bacterium phylotype Rs-D17
Acidobacterium capsulatum ATCC 51196	240015	1	0	0	0	0	0	0	0	0	1	4127356	Bacteria; Fibrobacteres/Acidobacteria group; Acidobacteria; Acidobacteria (class); Acidobacteriales; Acidobacteriaceae; Acidobacterium; Acidobacterium capsulatum; Acidobacterium capsulatum ATCC 51196
Acidobacteria bacterium Ellin345	204670	4	1	0	0	0	0	0	0	0	5	5650368	Bacteria; Fibrobacteres/Acidobacteria group; Acidobacteria; Acidobacteria (class); Acidobacteriales; Acidobacteriaceae; unclassified Acidobacteriaceae; Acidobacteria bacterium Ellin345; Acidobacteria bacterium Ellin345
Solibacter usitatus Ellin6076	234268	2	1	0	0	0	1	0	0	0	4	9965640	Bacteria; Fibrobacteres/Acidobacteria group; Acidobacteria; Solibacteres; Solibacterales; Solibacteraceae; Solibacter; Solibacter usitatus; Solibacter usitatus Ellin6076; Solibacter usitatus Ellin6076
Fibrobacter succinogenes subsp. succinogenes S85	59374.5	0	1	0	0	0	0	0	0	0	1	3842635	Bacteria; Fibrobacteres/Acidobacteria group; Fibrobacteres; Fibrobacteres (class); Fibrobacterales; Fibrobacteraceae; Fibrobacter; Fibrobacter succinogenes; Fibrobacter succinogenes subsp. succinogenes; Fibrobacter succinogenes subsp. succinogenes S85
Alicyclobacillus acidocaldarius subsp. acidocaldarius DSM 446	521098	1	0	0	0	0	0	0	0	0	1	3205686	Bacteria; Firmicutes; Bacilli; Bacillales; Alicyclobacillaceae; Alicyclobacillus; Alicyclobacillus acidocaldarius; Alicyclobacillus acidocaldarius subsp. acidocaldarius; Alicyclobacillus acidocaldarius subsp. acidocaldarius DSM 446
Bacillus tusciae DSM 2912	562970	2	0	0	0	0	0	0	0	0	2	3384766	Bacteria; Firmicutes; Bacilli; Bacillales; Alicyclobacillaceae; unclassified Alicyclobacillaceae; Bacillus tusciae; Bacillus tusciae DSM 2912
Anoxybacillus flavithermus WK1	491915	1	0	0	0	0	0	0	0	0	1	2846746	Bacteria; Firmicutes; Bacilli; Bacillales; Bacillaceae; Anoxybacillus; Anoxybacillus flavithermus
Bacillus cellulosilyticus DSM 2522	649640	1	0	0	0	0	0	0	0	0	1	4681672	Bacteria; Firmicutes; Bacilli; Bacillales; Bacillaceae; Bacillus; Bacillus cellulosilyticus; Bacillus cellulosilyticus DSM 2522
Bacillus anthracis str. &#39;Ames Ancestor&#39;	261594	3	0	0	0	0	0	0	0	0	3	5503926	Bacteria; Firmicutes; Bacilli; Bacillales; Bacillaceae; Bacillus; Bacillus cereus group; Bacillus anthracis; Bacillus anthracis str. &#39;Ames Ancestor&#39;; Bacillus anthracis str. &#39;Ames Ancestor&#39;
Bacillus anthracis str. Ames	198094	3	0	0	0	0	0	0	0	0	3	5227293	Bacteria; Firmicutes; Bacilli; Bacillales; Bacillaceae; Bacillus; Bacillus cereus group; Bacillus anthracis; Bacillus anthracis str. Ames; Bacillus anthracis str. Ames
Bacillus cereus ATCC 14579	226900	2	0	0	0	0	0	0	0	0	2	5426909	Bacteria; Firmicutes; Bacilli; Bacillales; Bacillaceae; Bacillus; Bacillus cereus group; Bacillus cereus; Bacillus cereus ATCC 14579; Bacillus cereus ATCC 14579
Bacillus cereus biovar anthracis str. CI	637381	3	0	0	0	0	0	0	0	0	3	5486649	Bacteria; Firmicutes; Bacilli; Bacillales; Bacillaceae; Bacillus; Bacillus cereus group; Bacillus cereus; Bacillus cereus biovar anthracis str. CI
Bacillus thuringiensis serovar konkukian str. 97-27	281309	3	0	0	0	0	0	0	0	0	3	5314794	Bacteria; Firmicutes; Bacilli; Bacillales; Bacillaceae; Bacillus; Bacillus cereus group; Bacillus thuringiensis; Bacillus thuringiensis serovar konkukian; Bacillus thuringiensis serovar konkukian str. 97-27
Bacillus clausii KSM-K16	66692.3	3	0	0	0	0	0	0	0	0	3	4303871	Bacteria; Firmicutes; Bacilli; Bacillales; Bacillaceae; Bacillus; Bacillus clausii; Bacillus clausii KSM-K16; Bacillus clausii KSM-K16
Bacillus halodurans C-125	272558	2	0	0	0	0	0	0	0	0	2	4202353	Bacteria; Firmicutes; Bacilli; Bacillales; Bacillaceae; Bacillus; Bacillus halodurans; Bacillus halodurans C-125; Bacillus halodurans C-125
Bacillus licheniformis ATCC 14580	279010	3	0	0	0	0	0	0	0	0	3	4222645	Bacteria; Firmicutes; Bacilli; Bacillales; Bacillaceae; Bacillus; Bacillus licheniformis; Bacillus licheniformis ATCC 14580; Bacillus licheniformis ATCC 14580
Bacillus megaterium DSM319	592022	1	1	0	0	0	0	0	0	0	2	5097447	Bacteria; Firmicutes; Bacilli; Bacillales; Bacillaceae; Bacillus; Bacillus megaterium; Bacillus megaterium DSM319
Bacillus selenitireducens MLS10	439292	1	0	0	0	0	0	0	0	0	1	3592487	Bacteria; Firmicutes; Bacilli; Bacillales; Bacillaceae; Bacillus; Bacillus selenitireducens; Bacillus selenitireducens MLS10
Bacillus subtilis subsp. subtilis str. 168	224308	1	0	0	0	0	0	0	0	0	1	4214814	Bacteria; Firmicutes; Bacilli; Bacillales; Bacillaceae; Bacillus; Bacillus subtilis; Bacillus subtilis subsp. subtilis; Bacillus subtilis subsp. subtilis str. 168; Bacillus subtilis subsp. subtilis str. 168
Exiguobacterium sibiricum 255-15	262543	1	0	0	0	0	0	0	0	0	1	3040786	Bacteria; Firmicutes; Bacilli; Bacillales; Bacillaceae; Exiguobacterium; Exiguobacterium sibiricum; Exiguobacterium sibiricum 255-15
Geobacillus kaustophilus HTA426	235909	1	0	0	0	0	0	0	0	0	1	3592666	Bacteria; Firmicutes; Bacilli; Bacillales; Bacillaceae; Geobacillus; Geobacillus kaustophilus; Geobacillus kaustophilus HTA426; Geobacillus kaustophilus HTA426
Geobacillus thermodenitrificans NG80-2	420246	1	0	0	0	0	0	0	0	0	1	3608012	Bacteria; Firmicutes; Bacilli; Bacillales; Bacillaceae; Geobacillus; Geobacillus thermodenitrificans; Geobacillus thermodenitrificans NG80-2; Geobacillus thermodenitrificans NG80-2
Oceanobacillus iheyensis HTE831	221109	1	0	0	0	0	0	0	0	0	1	3630528	Bacteria; Firmicutes; Bacilli; Bacillales; Bacillaceae; Oceanobacillus; Oceanobacillus iheyensis; Oceanobacillus iheyensis HTE831; Oceanobacillus iheyensis HTE831
Salimicrobium sp. MJ3	1.23034e+06	1	0	0	0	0	0	0	0	0	1	2717782	Bacteria; Firmicutes; Bacilli; Bacillales; Bacillaceae; Salimicrobium; Salimicrobium sp. MJ3
Gemella moribillum M424	562982	1	0	0	0	0	0	0	0	0	1	1752918	Bacteria; Firmicutes; Bacilli; Bacillales; Bacillales incertae sedis; Bacillales Family XI. Incertae Sedis; Gemella; Gemella morbillorum; Gemella moribillum M424
Listeria innocua Clip11262	272626	1	0	0	0	0	0	0	0	0	1	3011208	Bacteria; Firmicutes; Bacilli; Bacillales; Listeriaceae; Listeria; Listeria innocua; Listeria innocua Clip11262; Listeria innocua Clip11262
Listeria monocytogenes EGD-e	169963	1	0	0	0	0	0	0	0	0	1	2944528	Bacteria; Firmicutes; Bacilli; Bacillales; Listeriaceae; Listeria; Listeria monocytogenes; Listeria monocytogenes EGD-e; Listeria monocytogenes EGD-e
Brevibacillus brevis NBRC 100599	358681	3	1	0	0	0	0	1	0	0	5	6296436	Bacteria; Firmicutes; Bacilli; Bacillales; Paenibacillaceae; Brevibacillus; Brevibacillus brevis; Brevibacillus brevis NBRC 100599
Paenibacillus curdlanolyticus YK9	717607	2	0	0	0	0	0	0	0	0	2	5451308	Bacteria; Firmicutes; Bacilli; Bacillales; Paenibacillaceae; Paenibacillus; Paenibacillus curdlanolyticus; Paenibacillus curdlanolyticus YK9
Paenibacillus sp. JDR-2	324057	1	0	0	1	0	0	0	0	0	2	7184930	Bacteria; Firmicutes; Bacilli; Bacillales; Paenibacillaceae; Paenibacillus; Paenibacillus sp. JDR-2
Lysinibacillus sphaericus C3-41	444178	3	0	0	0	0	0	0	0	0	3	4817463	Bacteria; Firmicutes; Bacilli; Bacillales; Planococcaceae; Lysinibacillus; Lysinibacillus sphaericus; Lysinibacillus sphaericus C3-41
Solibacillus silvestris StLB046	1.00281e+06	1	0	0	0	0	0	0	0	0	1	3984229	Bacteria; Firmicutes; Bacilli; Bacillales; Planococcaceae; Solibacillus; Solibacillus silvestris; Solibacillus silvestris StLB046
Macrococcus caseolyticus JCSC5402	458233	1	0	0	0	0	0	0	0	0	1	2219737	Bacteria; Firmicutes; Bacilli; Bacillales; Staphylococcaceae; Macrococcus; Macrococcus caseolyticus; Macrococcus caseolyticus JCSC5402
Salinicoccus carnicancri Crm	1.23576e+06	1	0	0	0	0	0	0	0	0	1	2669034	Bacteria; Firmicutes; Bacilli; Bacillales; Staphylococcaceae; Salinicoccus; Salinicoccus carnicancri; Salinicoccus carnicancri Crm
Staphylococcus aureus subsp. aureus MRSA252	282458	1	0	0	0	0	0	0	0	0	1	2902619	Bacteria; Firmicutes; Bacilli; Bacillales; Staphylococcaceae; Staphylococcus; Staphylococcus aureus; Staphylococcus aureus subsp. aureus; Staphylococcus aureus subsp. aureus MRSA252; Staphylococcus aureus subsp. aureus MRSA252
Staphylococcus aureus subsp. aureus Mu50	158878	1	0	0	0	0	0	0	0	0	1	2903147	Bacteria; Firmicutes; Bacilli; Bacillales; Staphylococcaceae; Staphylococcus; Staphylococcus aureus; Staphylococcus aureus subsp. aureus; Staphylococcus aureus subsp. aureus Mu50; Staphylococcus aureus subsp. aureus Mu50
Staphylococcus aureus subsp. aureus N315	158879	1	0	0	0	0	0	0	0	0	1	2839469	Bacteria; Firmicutes; Bacilli; Bacillales; Staphylococcaceae; Staphylococcus; Staphylococcus aureus; Staphylococcus aureus subsp. aureus; Staphylococcus aureus subsp. aureus N315; Staphylococcus aureus subsp. aureus N315
Staphylococcus carnosus subsp. carnosus TM300	396513	1	0	0	0	0	0	0	0	0	1	2566424	Bacteria; Firmicutes; Bacilli; Bacillales; Staphylococcaceae; Staphylococcus; Staphylococcus carnosus; Staphylococcus carnosus subsp. carnosus; Staphylococcus carnosus subsp. carnosus TM300
Staphylococcus epidermidis RP62A	176279	1	0	0	0	0	0	0	0	0	1	2643840	Bacteria; Firmicutes; Bacilli; Bacillales; Staphylococcaceae; Staphylococcus; Staphylococcus epidermidis; Staphylococcus epidermidis RP62A; Staphylococcus epidermidis RP62A
Staphylococcus haemolyticus JCSC1435	279808	1	0	0	0	0	0	0	0	0	1	2697861	Bacteria; Firmicutes; Bacilli; Bacillales; Staphylococcaceae; Staphylococcus; Staphylococcus haemolyticus; Staphylococcus haemolyticus JCSC1435; Staphylococcus haemolyticus JCSC1435
Abiotrophia defectiva ATCC 49176	592010	1	0	0	0	0	0	0	0	0	1	3479204	Bacteria; Firmicutes; Bacilli; Lactobacillales; Aerococcaceae; Abiotrophia; Abiotrophia defectiva; Abiotrophia defectiva ATCC 49176
Aerococcus urinae ACS-120-V-Col10a	866775	0	0	0	0	0	0	0	0	0	0	2080974	Bacteria; Firmicutes; Bacilli; Lactobacillales; Aerococcaceae; Aerococcus; Aerococcus urinae; Aerococcus urinae ACS-120-V-Col10a
Eremococcus coleocola ACS-139-V-Col8	908337	1	0	0	0	0	0	0	0	0	1	1773745	Bacteria; Firmicutes; Bacilli; Lactobacillales; Aerococcaceae; Eremococcus; Eremococcus coleocola; Eremococcus coleocola ACS-139-V-Col8
Facklamia hominis CCUG 36813	883111	1	0	0	0	0	0	0	0	0	1	1889090	Bacteria; Firmicutes; Bacilli; Lactobacillales; Aerococcaceae; Facklamia; Facklamia hominis; Facklamia hominis CCUG 36813
Carnobacterium maltaromaticum LMA28	1.23468e+06	3	0	0	0	0	0	0	0	0	3	3649737	Bacteria; Firmicutes; Bacilli; Lactobacillales; Carnobacteriaceae; Carnobacterium; Carnobacterium maltaromaticum; Carnobacterium maltaromaticum LMA28
Granulicatella adiacens ATCC 49175	638301	1	0	0	0	0	0	0	0	0	1	1947166	Bacteria; Firmicutes; Bacilli; Lactobacillales; Carnobacteriaceae; Granulicatella; Granulicatella adiacens; Granulicatella adiacens ATCC 49175
Catellicoccus marimammalium M35/04/3	1.23441e+06	0	0	0	0	0	0	0	0	0	0	1285866	Bacteria; Firmicutes; Bacilli; Lactobacillales; Enterococcaceae; Catellicoccus; Catellicoccus marimammalium; Catellicoccus marimammalium M35/04/3
Enterococcus casseliflavus EC10	565654	2	0	0	0	0	0	0	0	0	2	3451628	Bacteria; Firmicutes; Bacilli; Lactobacillales; Enterococcaceae; Enterococcus; Enterococcus casseliflavus; Enterococcus casseliflavus EC10
Enterococcus faecalis V583	226185	2	0	0	0	0	0	0	0	1	3	3359974	Bacteria; Firmicutes; Bacilli; Lactobacillales; Enterococcaceae; Enterococcus; Enterococcus faecalis; Enterococcus faecalis V583; Enterococcus faecalis V583
Melissococcus plutonius ATCC 35311	940190	1	0	0	0	0	0	0	0	0	1	2068732	Bacteria; Firmicutes; Bacilli; Lactobacillales; Enterococcaceae; Melissococcus; Melissococcus plutonius; Melissococcus plutonius ATCC 35311
Lactobacillus acidophilus NCFM	272621	0	0	0	0	0	0	0	0	0	0	1993564	Bacteria; Firmicutes; Bacilli; Lactobacillales; Lactobacillaceae; Lactobacillus; Lactobacillus acidophilus; Lactobacillus acidophilus NCFM; Lactobacillus acidophilus NCFM
Lactobacillus brevis ATCC 367	387344	0	0	0	0	0	0	0	0	0	0	2340228	Bacteria; Firmicutes; Bacilli; Lactobacillales; Lactobacillaceae; Lactobacillus; Lactobacillus brevis; Lactobacillus brevis ATCC 367
Lactobacillus casei ATCC 334	321968	0	0	0	0	0	0	0	0	0	0	2924325	Bacteria; Firmicutes; Bacilli; Lactobacillales; Lactobacillaceae; Lactobacillus; Lactobacillus casei; Lactobacillus casei ATCC 334
Lactobacillus coleohominis 101-4-CHN	575594	0	0	0	0	0	0	0	0	0	0	1725829	Bacteria; Firmicutes; Bacilli; Lactobacillales; Lactobacillaceae; Lactobacillus; Lactobacillus coleohominis; Lactobacillus coleohominis 101-4-CHN
Lactobacillus delbrueckii subsp. bulgaricus ATCC 11842	390334	0	0	0	0	0	0	0	0	0	0	1864998	Bacteria; Firmicutes; Bacilli; Lactobacillales; Lactobacillaceae; Lactobacillus; Lactobacillus delbrueckii; Lactobacillus delbrueckii subsp. bulgaricus
Lactobacillus fermentum IFO 3956	334390	0	0	0	0	0	0	0	0	0	0	2098685	Bacteria; Firmicutes; Bacilli; Lactobacillales; Lactobacillaceae; Lactobacillus; Lactobacillus fermentum
Lactobacillus iners DSM 13335	525328	0	0	0	0	0	0	0	0	0	0	1277649	Bacteria; Firmicutes; Bacilli; Lactobacillales; Lactobacillaceae; Lactobacillus; Lactobacillus iners; Lactobacillus iners DSM 13335
Lactobacillus ruminis ATCC 27782	1.06953e+06	0	0	0	0	0	0	0	0	0	0	2066652	Bacteria; Firmicutes; Bacilli; Lactobacillales; Lactobacillaceae; Lactobacillus; Lactobacillus ruminis; Lactobacillus ruminis ATCC 27782
Lactobacillus salivarius ATCC 11741	525364	0	0	0	0	0	0	0	0	0	0	2017251	Bacteria; Firmicutes; Bacilli; Lactobacillales; Lactobacillaceae; Lactobacillus; Lactobacillus salivarius; Lactobacillus salivarius ATCC 11741
Pediococcus acidilactici 7_4	563194	0	0	0	0	0	0	0	0	0	0	2017988	Bacteria; Firmicutes; Bacilli; Lactobacillales; Lactobacillaceae; Pediococcus; Pediococcus acidilactici; Pediococcus acidilactici 7_4
Leuconostoc mesenteroides subsp. mesenteroides ATCC 8293	203120	1	0	0	0	0	0	0	0	0	1	2075763	Bacteria; Firmicutes; Bacilli; Lactobacillales; Leuconostocaceae; Leuconostoc; Leuconostoc mesenteroides; Leuconostoc mesenteroides subsp. mesenteroides; Leuconostoc mesenteroides subsp. mesenteroides ATCC 8293
Oenococcus kitaharae DSM 17330	1.045e+06	0	0	0	0	0	0	0	0	0	0	1842138	Bacteria; Firmicutes; Bacilli; Lactobacillales; Leuconostocaceae; Oenococcus; Oenococcus kitaharae; Oenococcus kitaharae DSM 17330
Oenococcus oeni PSU-1	203124	0	0	0	0	0	0	0	0	0	0	1780517	Bacteria; Firmicutes; Bacilli; Lactobacillales; Leuconostocaceae; Oenococcus; Oenococcus oeni
Weissella ceti NC36	1.23867e+06	0	0	0	0	0	0	0	0	0	0	1352640	Bacteria; Firmicutes; Bacilli; Lactobacillales; Leuconostocaceae; Weissella; Weissella ceti; Weissella ceti NC36
Weissella paramesenteroides ATCC 33313	585506	0	0	0	0	0	0	0	0	0	0	1980223	Bacteria; Firmicutes; Bacilli; Lactobacillales; Leuconostocaceae; Weissella; Weissella paramesenteroides; Weissella paramesenteroides ATCC 33313
Lactococcus lactis subsp. lactis Il1403	272623	1	0	0	0	0	0	0	0	0	1	2365589	Bacteria; Firmicutes; Bacilli; Lactobacillales; Streptococcaceae; Lactococcus; Lactococcus lactis; Lactococcus lactis subsp. lactis; Lactococcus lactis subsp. lactis Il1403; Lactococcus lactis subsp. lactis Il1403
Streptococcus agalactiae A909	205921	0	0	0	0	0	0	0	0	0	0	2127839	Bacteria; Firmicutes; Bacilli; Lactobacillales; Streptococcaceae; Streptococcus; Streptococcus agalactiae; Streptococcus agalactiae serogroup Ia; Streptococcus agalactiae A909; Streptococcus agalactiae A909
Streptococcus intermedius JTH08	591365	1	0	0	0	0	0	0	0	0	1	1933610	Bacteria; Firmicutes; Bacilli; Lactobacillales; Streptococcaceae; Streptococcus; Streptococcus anginosus group; Streptococcus intermedius; Streptococcus intermedius JTH08
Streptococcus canis FSL Z3-227	482234	2	0	0	0	0	0	0	0	0	2	2261984	Bacteria; Firmicutes; Bacilli; Lactobacillales; Streptococcaceae; Streptococcus; Streptococcus canis; Streptococcus canis FSL Z3-227
Streptococcus cristatus ATCC 51100	889201	1	0	0	0	0	0	0	0	0	1	1982490	Bacteria; Firmicutes; Bacilli; Lactobacillales; Streptococcaceae; Streptococcus; Streptococcus cristatus; Streptococcus cristatus ATCC 51100
Streptococcus equi subsp. zooepidemicus MGCS10565	552527	1	0	0	0	0	0	0	0	0	1	2024171	Bacteria; Firmicutes; Bacilli; Lactobacillales; Streptococcaceae; Streptococcus; Streptococcus dysgalactiae group; Streptococcus equi; Streptococcus equi subsp. zooepidemicus
Streptococcus mitis NCTC 12261	246201	1	0	0	0	0	0	0	0	0	1	2045857	Bacteria; Firmicutes; Bacilli; Lactobacillales; Streptococcaceae; Streptococcus; Streptococcus mitis; Streptococcus mitis NCTC 12261; Streptococcus mitis NCTC 12261
Streptococcus mutans UA159	210007	1	0	0	0	0	0	0	0	0	1	2030921	Bacteria; Firmicutes; Bacilli; Lactobacillales; Streptococcaceae; Streptococcus; Streptococcus mutans; Streptococcus mutans UA159; Streptococcus mutans UA159
Streptococcus pneumoniae R6	171101	1	0	0	0	0	0	0	0	0	1	2038615	Bacteria; Firmicutes; Bacilli; Lactobacillales; Streptococcaceae; Streptococcus; Streptococcus pneumoniae; Streptococcus pneumoniae R6; Streptococcus pneumoniae R6
Streptococcus pyogenes M1 GAS	160490	2	0	0	0	0	0	0	0	0	2	1852441	Bacteria; Firmicutes; Bacilli; Lactobacillales; Streptococcaceae; Streptococcus; Streptococcus pyogenes; Streptococcus pyogenes serotype M1; Streptococcus pyogenes M1 GAS; Streptococcus pyogenes M1 GAS
Streptococcus pyogenes MGAS5005	293653	2	0	0	0	0	0	0	0	0	2	1838554	Bacteria; Firmicutes; Bacilli; Lactobacillales; Streptococcaceae; Streptococcus; Streptococcus pyogenes; Streptococcus pyogenes serotype M1; Streptococcus pyogenes MGAS5005; Streptococcus pyogenes MGAS5005
Streptococcus pyogenes str. Manfredo	160491	2	0	0	0	0	0	0	0	0	2	1841271	Bacteria; Firmicutes; Bacilli; Lactobacillales; Streptococcaceae; Streptococcus; Streptococcus pyogenes; Streptococcus pyogenes serotype M5; Streptococcus pyogenes str. Manfredo
Streptococcus sanguinis SK36	388920	1	0	0	0	0	0	0	0	0	1	2388435	Bacteria; Firmicutes; Bacilli; Lactobacillales; Streptococcaceae; Streptococcus; Streptococcus sanguinis; Streptococcus sanguinis SK36; Streptococcus sanguinis SK36
Streptococcus suis 98HAH33	391297	1	0	0	0	0	0	0	0	0	1	2095698	Bacteria; Firmicutes; Bacilli; Lactobacillales; Streptococcaceae; Streptococcus; Streptococcus suis; Streptococcus suis 98HAH33
Streptococcus thermophilus CNRZ1066	299768	1	0	0	0	0	0	0	0	0	1	1796226	Bacteria; Firmicutes; Bacilli; Lactobacillales; Streptococcaceae; Streptococcus; Streptococcus thermophilus; Streptococcus thermophilus CNRZ1066; Streptococcus thermophilus CNRZ1066
Symbiobacterium thermophilum IAM 14863	292459	0	1	0	0	0	0	0	0	0	1	3566135	Bacteria; Firmicutes; Bacilli; Lactobacillales; unclassified Lactobacillales; Symbiobacterium; Symbiobacterium thermophilum; Symbiobacterium thermophilum IAM 14863; Symbiobacterium thermophilum IAM 14863
Alkaliphilus metalliredigens QYMF	293826	1	0	1	0	0	0	0	0	0	2	4929566	Bacteria; Firmicutes; Clostridia; Clostridiales; Clostridiaceae; Alkaliphilus; Alkaliphilus metalliredigens; Alkaliphilus metalliredigens QYMF
Alkaliphilus oremlandi oremlandii OhILAs	350688	2	0	0	0	0	0	0	0	0	2	3123558	Bacteria; Firmicutes; Clostridia; Clostridiales; Clostridiaceae; Alkaliphilus; Alkaliphilus oremlandii; Alkaliphilus oremlandi oremlandii OhILAs
Arthromitus sp. SFB-mouse-NYU	1.07397e+06	0	0	0	0	0	0	0	0	0	0	1569870	Bacteria; Firmicutes; Clostridia; Clostridiales; Clostridiaceae; Arthromitus; Arthromitus sp. SFB-mouse; Arthromitus sp. SFB-mouse-NYU
Clostridium acetobutylicum ATCC 824	272562	2	0	0	0	0	0	0	0	0	2	4132880	Bacteria; Firmicutes; Clostridia; Clostridiales; Clostridiaceae; Clostridium; Clostridium acetobutylicum; Clostridium acetobutylicum ATCC 824; Clostridium acetobutylicum ATCC 824
Clostridium bartlettii DSM 16795	445974	1	0	1	0	0	0	0	0	0	2	2972256	Bacteria; Firmicutes; Clostridia; Clostridiales; Clostridiaceae; Clostridium; Clostridium bartlettii; Clostridium bartlettii DSM 16795
Clostridium beijerincki beijerinckii NCIMB 8052	290402	3	0	0	0	0	0	0	0	0	3	6000632	Bacteria; Firmicutes; Clostridia; Clostridiales; Clostridiaceae; Clostridium; Clostridium beijerinckii; Clostridium beijerincki beijerinckii NCIMB 8052
Clostridium botulinum A str. ATCC 3502	413999	3	1	0	0	0	0	0	0	0	4	3903260	Bacteria; Firmicutes; Clostridia; Clostridiales; Clostridiaceae; Clostridium; Clostridium botulinum; Clostridium botulinum A; Clostridium botulinum A str. ATCC 3502; Clostridium botulinum A str. ATCC 3502
Clostridium cellulolyticum H10	394504	1	0	0	0	0	0	0	0	0	1	4068724	Bacteria; Firmicutes; Clostridia; Clostridiales; Clostridiaceae; Clostridium; Clostridium cellulolyticum
Clostridium difficile R20291	645463	2	0	1	0	0	0	0	0	0	3	4191339	Bacteria; Firmicutes; Clostridia; Clostridiales; Clostridiaceae; Clostridium; Clostridium difficile; Clostridium difficile R20291
Clostridium kluyveri DSM 555	431943	2	0	0	0	0	0	0	0	0	2	4023800	Bacteria; Firmicutes; Clostridia; Clostridiales; Clostridiaceae; Clostridium; Clostridium kluyveri; Clostridium kluyveri DSM 555; Clostridium kluyveri DSM 555
Clostridium ljungdahlii	1538.8	2	0	0	0	0	0	0	0	0	2	4630065	Bacteria; Firmicutes; Clostridia; Clostridiales; Clostridiaceae; Clostridium; Clostridium ljungdahlii
Clostridium novyi NT	386416	1	0	0	0	0	0	0	0	0	1	2547720	Bacteria; Firmicutes; Clostridia; Clostridiales; Clostridiaceae; Clostridium; Clostridium novyi
Clostridium perfringens ATCC 13124	195104	1	0	0	0	0	0	0	0	0	1	3256683	Bacteria; Firmicutes; Clostridia; Clostridiales; Clostridiaceae; Clostridium; Clostridium perfringens
Clostridium phytofermentans ISDg	357809	3	0	0	0	0	0	0	0	0	3	4847594	Bacteria; Firmicutes; Clostridia; Clostridiales; Clostridiaceae; Clostridium; Clostridium phytofermentans; Clostridium phytofermentans ISDg
Clostridium saccharolyticum WM1	610130	2	1	0	0	0	0	0	0	0	3	4662871	Bacteria; Firmicutes; Clostridia; Clostridiales; Clostridiaceae; Clostridium; Clostridium saccharolyticum; Clostridium saccharolyticum WM1
Clostridium sporogenes ATCC 15579	471872	3	1	0	0	0	0	0	0	0	4	4102325	Bacteria; Firmicutes; Clostridia; Clostridiales; Clostridiaceae; Clostridium; Clostridium sporogenes; Clostridium sporogenes ATCC 15579
Clostridium sticklandii DSM 519	499177	1	0	0	0	0	0	0	0	0	1	2715461	Bacteria; Firmicutes; Clostridia; Clostridiales; Clostridiaceae; Clostridium; Clostridium sticklandii; Clostridium sticklandii DSM 519
Clostridium tetani E88	212718	1	0	0	0	0	0	0	0	0	1	2873333	Bacteria; Firmicutes; Clostridia; Clostridiales; Clostridiaceae; Clostridium; Clostridium tetani; Clostridium tetani E88
Clostridium thermocellum ATCC 27405	203119	2	0	0	0	0	0	0	0	0	2	3843301	Bacteria; Firmicutes; Clostridia; Clostridiales; Clostridiaceae; Clostridium; Clostridium thermocellum; Clostridium thermocellum ATCC 27405
Anaerococcus prevoti prevotii DSM 20548	525919	1	0	0	0	0	0	0	0	0	1	1976556	Bacteria; Firmicutes; Clostridia; Clostridiales; Clostridiales incertae sedis; Clostridiales Family XI. Incertae Sedis; Anaerococcus; Anaerococcus prevotii; Anaerococcus prevoti prevotii DSM 20548
Anaerococcus vaginalis ATCC 51170	655811	1	0	0	0	0	0	0	0	0	1	1891767	Bacteria; Firmicutes; Clostridia; Clostridiales; Clostridiales incertae sedis; Clostridiales Family XI. Incertae Sedis; Anaerococcus; Anaerococcus vaginalis; Anaerococcus vaginalis ATCC 51170
Finegoldia magna ATCC 29328	334414	1	0	0	0	0	0	0	0	0	1	1986740	Bacteria; Firmicutes; Clostridia; Clostridiales; Clostridiales incertae sedis; Clostridiales Family XI. Incertae Sedis; Finegoldia; Finegoldia magna; Finegoldia magna ATCC 29328
Helcococcus kunzii ATCC 51366	883114	1	0	0	0	0	0	0	0	0	1	2083191	Bacteria; Firmicutes; Clostridia; Clostridiales; Clostridiales incertae sedis; Clostridiales Family XI. Incertae Sedis; Helcococcus; Helcococcus kunzii; Helcococcus kunzii ATCC 51366
Parvimonas sp. oral taxon 110 str. F0139	767100	1	0	0	0	0	0	0	0	0	1	1556464	Bacteria; Firmicutes; Clostridia; Clostridiales; Clostridiales incertae sedis; Clostridiales Family XI. Incertae Sedis; Parvimonas; Parvimonas sp. oral taxon 110; Parvimonas sp. oral taxon 110 str. F0139
Peptoniphilus duerdenii ATCC BAA-1640	862517	1	0	0	0	0	0	0	0	0	1	2124844	Bacteria; Firmicutes; Clostridia; Clostridiales; Clostridiales incertae sedis; Clostridiales Family XI. Incertae Sedis; Peptoniphilus; Peptoniphilus duerdenii; Peptoniphilus duerdenii ATCC BAA-1640
Peptoniphilus sp. oral taxon 386 str. F0131	575609	1	0	0	0	0	0	0	0	0	1	1569385	Bacteria; Firmicutes; Clostridia; Clostridiales; Clostridiales incertae sedis; Clostridiales Family XI. Incertae Sedis; Peptoniphilus; Peptoniphilus sp. oral taxon 386; Peptoniphilus sp. oral taxon 386 str. F0131
Sulfobacillus acidophilus TPY	1.05163e+06	0	1	0	0	0	0	1	0	0	2	3551206	Bacteria; Firmicutes; Clostridia; Clostridiales; Clostridiales incertae sedis; Clostridiales Family XVII. Incertae Sedis; Sulfobacillus; Sulfobacillus acidophilus; Sulfobacillus acidophilus TPY
Thermaerobacter marianensis DSM 12885	644966	0	1	0	0	0	0	0	0	0	1	2844696	Bacteria; Firmicutes; Clostridia; Clostridiales; Clostridiales incertae sedis; Clostridiales Family XVII. Incertae Sedis; Thermaerobacter; Thermaerobacter marianensis; Thermaerobacter marianensis DSM 12885
Acetobacterium woodii DSM 1030	931626	3	0	0	0	0	0	2	0	0	5	4044777	Bacteria; Firmicutes; Clostridia; Clostridiales; Eubacteriaceae; Acetobacterium; Acetobacterium woodii; Acetobacterium woodii DSM 1030
Anaerofustis stercorihominis DSM 17244	445972	1	0	0	0	0	0	0	0	0	1	2284703	Bacteria; Firmicutes; Clostridia; Clostridiales; Eubacteriaceae; Anaerofustis; Anaerofustis stercorihominis; Anaerofustis stercorihominis DSM 17244
Eubacterium eligens ATCC 27750	515620	1	0	0	0	0	0	0	0	0	1	2831389	Bacteria; Firmicutes; Clostridia; Clostridiales; Eubacteriaceae; Eubacterium; Eubacterium eligens; Eubacterium eligens ATCC 27750
Eubacterium limosum KIST612	903814	3	0	0	0	0	0	0	0	0	3	4276902	Bacteria; Firmicutes; Clostridia; Clostridiales; Eubacteriaceae; Eubacterium; Eubacterium limosum; Eubacterium limosum KIST612
Eubacterium rectale ATCC 33656	515620	1	0	0	0	0	0	0	0	0	1	3449685	Bacteria; Firmicutes; Clostridia; Clostridiales; Eubacteriaceae; Eubacterium; Eubacterium rectale; Eubacterium rectale ATCC 33656
Eubacterium saphenum ATCC 49989	592031	0	0	0	0	0	0	0	0	0	0	1084901	Bacteria; Firmicutes; Clostridia; Clostridiales; Eubacteriaceae; Eubacterium; Eubacterium saphenum; Eubacterium saphenum ATCC 49989
Eubacterium siraeum V10Sc8a	717961	2	0	0	0	0	0	0	0	0	2	2836123	Bacteria; Firmicutes; Clostridia; Clostridiales; Eubacteriaceae; Eubacterium; Eubacterium siraeum; Eubacterium siraeum V10Sc8a
Heliobacterium modesticaldum Ice1	498761	0	2	0	0	0	0	0	0	0	2	3075407	Bacteria; Firmicutes; Clostridia; Clostridiales; Heliobacteriaceae; Heliobacterium; Heliobacterium modesticaldum
Anaerostipes caccae DSM 14662	411491	1	0	0	0	0	0	0	0	0	1	3606936	Bacteria; Firmicutes; Clostridia; Clostridiales; Lachnospiraceae; Anaerostipes; Anaerostipes caccae; Anaerostipes caccae DSM 14662
Bryantella formatexigens DSM 14469	478750	1	0	0	0	0	0	0	0	0	1	4548960	Bacteria; Firmicutes; Clostridia; Clostridiales; Lachnospiraceae; Bryantella; Bryantella formatexigens; Bryantella formatexigens DSM 14469
Butyrivibrio crossotus DSM 2876	511680	1	0	0	0	0	0	0	0	0	1	2496039	Bacteria; Firmicutes; Clostridia; Clostridiales; Lachnospiraceae; Butyrivibrio; Butyrivibrio crossotus; Butyrivibrio crossotus DSM 2876
Butyrivibrio proteoclasticus B316	515622	1	0	0	0	0	0	0	0	0	1	4404886	Bacteria; Firmicutes; Clostridia; Clostridiales; Lachnospiraceae; Butyrivibrio; Clostridium proteoclasticum; Butyrivibrio proteoclasticus B316
Catonella morbi ATCC 51271	592026	1	0	0	0	0	0	0	0	0	1	2043439	Bacteria; Firmicutes; Clostridia; Clostridiales; Lachnospiraceae; Catonella; Catonella morbi; Catonella morbi ATCC 51271
Coprococcus comes ATCC 27758	470146	1	0	0	0	0	0	0	0	0	1	3242215	Bacteria; Firmicutes; Clostridia; Clostridiales; Lachnospiraceae; Coprococcus; Coprococcus comes; Coprococcus comes ATCC 27758
Dorea formicigenerans ATCC 27755	411461	2	0	0	0	0	0	0	0	0	2	3186031	Bacteria; Firmicutes; Clostridia; Clostridiales; Lachnospiraceae; Dorea; Dorea formicigenerans; Dorea formicigenerans ATCC 27755
Oribacterium sp. oral taxon 078 str. F0262	608534	1	0	0	0	0	0	0	0	0	1	2674927	Bacteria; Firmicutes; Clostridia; Clostridiales; Lachnospiraceae; Oribacterium; Oribacterium sp. oral taxon 078; Oribacterium sp. oral taxon 078 str. F0262
Roseburia intestinalis XB6B4	718255	2	0	0	0	0	0	0	0	0	2	4286292	Bacteria; Firmicutes; Clostridia; Clostridiales; Lachnospiraceae; Roseburia; Roseburia intestinalis; Roseburia intestinalis XB6B4
Shuttleworthia satelles DSM 14600	626523	1	0	0	0	0	0	0	0	0	1	2169477	Bacteria; Firmicutes; Clostridia; Clostridiales; Lachnospiraceae; Shuttleworthia; Shuttleworthia satelles; Shuttleworthia satelles DSM 14600
Oscillibacter ruminantium GH1	1.0071e+06	2	0	0	0	0	0	0	0	0	2	3078564	Bacteria; Firmicutes; Clostridia; Clostridiales; Oscillospiraceae; Oscillibacter; Oscillibacter ruminantium; Oscillibacter ruminantium GH1
Carboxydothermus hydrogenoformans Z-2901	246194	1	1	0	0	0	0	0	0	0	2	2401520	Bacteria; Firmicutes; Clostridia; Clostridiales; Peptococcaceae; Carboxydothermus; Carboxydothermus hydrogenoformans; Carboxydothermus hydrogenoformans Z-2901; Carboxydothermus hydrogenoformans Z-2901
Dehalobacter sp. CF	1.13146e+06	1	0	0	0	0	0	0	0	0	1	3092048	Bacteria; Firmicutes; Clostridia; Clostridiales; Peptococcaceae; Dehalobacter; Dehalobacter sp. CF
Desulfitobacterium hafniense DCB-2	272564	3	1	0	0	0	0	0	0	0	4	5276979	Bacteria; Firmicutes; Clostridia; Clostridiales; Peptococcaceae; Desulfitobacterium; Desulfitobacterium hafniense; Desulfitobacterium hafniense DCB-2
Desulfitobacterium sp. Y51	138119	6	1	0	0	0	0	0	0	0	7	5727534	Bacteria; Firmicutes; Clostridia; Clostridiales; Peptococcaceae; Desulfitobacterium; Desulfitobacterium hafniense; Desulfitobacterium sp. Y51; Desulfitobacterium sp. Y51
Desulfitobacterium metallireducens DSM 15288	871968	1	0	0	0	0	0	0	0	0	1	3121646	Bacteria; Firmicutes; Clostridia; Clostridiales; Peptococcaceae; Desulfitobacterium; Desulfitobacterium metallireducens; Desulfitobacterium metallireducens DSM 15288
Desulforudis audaxviator MP104C	477974	0	1	0	0	0	0	0	0	0	1	2349476	Bacteria; Firmicutes; Clostridia; Clostridiales; Peptococcaceae; Desulforudis; Desulforudis audaxviator; Desulforudis audaxviator MP104C
Desulfosporosinus meridiei DSM 13257	768704	2	0	0	0	0	0	0	0	1	3	4844735	Bacteria; Firmicutes; Clostridia; Clostridiales; Peptococcaceae; Desulfosporosinus; Desulfosporosinus meridiei; Desulfosporosinus meridiei DSM 13257
Desulfosporosinus youngiae DSM 17734	768710	2	0	0	0	0	0	0	0	1	3	5660678	Bacteria; Firmicutes; Clostridia; Clostridiales; Peptococcaceae; Desulfosporosinus; Desulfosporosinus youngiae; Desulfosporosinus youngiae DSM 17734
Desulfotomaculum acetoxidans DSM 771	485916	0	1	0	0	0	0	0	0	0	1	4545624	Bacteria; Firmicutes; Clostridia; Clostridiales; Peptococcaceae; Desulfotomaculum; Desulfotomaculum acetoxidans; Desulfotomaculum acetoxidans DSM 771
Desulfotomaculum hydrothermale Lam5 = DSM 18033	1.12143e+06	2	0	0	0	0	0	0	0	0	2	2695031	Bacteria; Firmicutes; Clostridia; Clostridiales; Peptococcaceae; Desulfotomaculum; Desulfotomaculum hydrothermale; Desulfotomaculum hydrothermale Lam5 = DSM 18033
Desulfotomaculum reducens MI-1	349161	5	0	0	0	0	0	0	0	0	5	3608104	Bacteria; Firmicutes; Clostridia; Clostridiales; Peptococcaceae; Desulfotomaculum; Desulfotomaculum reducens; Desulfotomaculum reducens MI-1
Desulfotomaculum ruminis DSM 2154	696281	3	0	0	0	0	0	0	0	0	3	3969014	Bacteria; Firmicutes; Clostridia; Clostridiales; Peptococcaceae; Desulfotomaculum; Desulfotomaculum ruminis; Desulfotomaculum ruminis DSM 2154
Pelotomaculum thermopropionicum SI	370438	0	0	0	0	0	0	0	0	0	0	3025375	Bacteria; Firmicutes; Clostridia; Clostridiales; Peptococcaceae; Pelotomaculum; Pelotomaculum thermopropionicum
Syntrophobotulus glycolicus DSM 8271	645991	2	0	0	0	0	0	0	0	0	2	3406739	Bacteria; Firmicutes; Clostridia; Clostridiales; Peptococcaceae; Syntrophobotulus; Syntrophobotulus glycolicus; Syntrophobotulus glycolicus DSM 8271
Thermincola sp. JR	635013	0	1	0	0	0	0	0	0	0	1	3157416	Bacteria; Firmicutes; Clostridia; Clostridiales; Peptococcaceae; Thermincola; Thermincola potens; Thermincola sp. JR
Filifactor alocis ATCC 35896	546269	1	0	0	0	0	0	0	0	0	1	1910329	Bacteria; Firmicutes; Clostridia; Clostridiales; Peptostreptococcaceae; Filifactor; Filifactor alocis; Filifactor alocis ATCC 35896
Anaerotruncus colihominis DSM 17241	445973	1	0	0	0	0	0	0	0	0	1	3719688	Bacteria; Firmicutes; Clostridia; Clostridiales; Ruminococcaceae; Anaerotruncus; Anaerotruncus colihominis; Anaerotruncus colihominis DSM 17241
Ethanoligenens harbinense YUAN-3	663278	1	0	0	0	0	0	0	0	0	1	3008576	Bacteria; Firmicutes; Clostridia; Clostridiales; Ruminococcaceae; Ethanoligenens; Ethanoligenens harbinense; Ethanoligenens harbinense YUAN-3
Faecalibacterium prausnitzii A2-165	411483	2	0	0	0	0	0	0	0	0	2	3090349	Bacteria; Firmicutes; Clostridia; Clostridiales; Ruminococcaceae; Faecalibacterium; Faecalibacterium prausnitzii; Faecalibacterium prausnitzii A2-165
Ruminococcus bromii L2-63	657322	1	0	0	0	0	0	0	0	0	1	2249085	Bacteria; Firmicutes; Clostridia; Clostridiales; Ruminococcaceae; Ruminococcus; Ruminococcus bromii; Ruminococcus bromii L2-63
Ruminococcus obeum A2-162	657314	1	0	0	0	0	0	0	0	0	1	3757491	Bacteria; Firmicutes; Clostridia; Clostridiales; Ruminococcaceae; Ruminococcus; Ruminococcus obeum; Ruminococcus obeum A2-162
Ruminococcus torques L2-14	657313	1	0	0	0	0	0	0	0	0	1	3341681	Bacteria; Firmicutes; Clostridia; Clostridiales; Ruminococcaceae; Ruminococcus; Ruminococcus torques; Ruminococcus torques L2-14
Anaerocellum thermophilum DSM 6725	521461	1	0	0	0	0	0	0	0	0	1	2931662	Bacteria; Firmicutes; Clostridia; Clostridiales; unclassified Clostridiales; Anaerocellum group; Anaerocellum; Anaerocellum thermophilum; Anaerocellum thermophilum DSM 6725
butyrate-producing bacterium SM4/1	245012	0	0	0	0	0	0	0	0	0	0	3108859	Bacteria; Firmicutes; Clostridia; Clostridiales; unclassified Clostridiales; unclassified Clostridiales (miscellaneous); butyrate-producing bacterium SM4/1
Acidaminococcus fermentans DSM 20731	591001	2	1	0	0	0	0	0	0	0	3	2329769	Bacteria; Firmicutes; Clostridia; Clostridiales; Veillonellaceae; Acidaminococcus; Acidaminococcus fermentans; Acidaminococcus fermentans DSM 20731
Dialister invisus DSM 15470	592028	1	0	0	0	0	0	0	0	0	1	1895960	Bacteria; Firmicutes; Clostridia; Clostridiales; Veillonellaceae; Dialister; Dialister invisus; Dialister invisus DSM 15470
Mitsuokella multacida DSM 20544	500636	1	0	0	0	0	0	0	0	0	1	2577056	Bacteria; Firmicutes; Clostridia; Clostridiales; Veillonellaceae; Mitsuokella; Mitsuokella multacida; Mitsuokella multacida DSM 20544
Selenomonas sputigena ATCC 35185	546271	1	0	0	0	0	0	0	0	0	1	2559453	Bacteria; Firmicutes; Clostridia; Clostridiales; Veillonellaceae; Selenomonas; Selenomonas sputigena; Selenomonas sputigena ATCC 35185
Veillonella parvula DSM 2008	479437	1	0	0	0	0	0	0	0	0	1	2132142	Bacteria; Firmicutes; Clostridia; Clostridiales; Veillonellaceae; Veillonella; Veillonella parvula; Veillonella parvula DSM 2008
Halanaerobium praevalens DSM 2228	572479	2	0	0	0	0	0	0	0	0	2	2309262	Bacteria; Firmicutes; Clostridia; Halanaerobiales; Halanaerobiaceae; Halanaerobium; Halanaerobium praevalens; Halanaerobium praevalens DSM 2228
Halothermothrix orenii H 168	373903	1	0	0	0	0	0	0	0	0	1	2578146	Bacteria; Firmicutes; Clostridia; Halanaerobiales; Halanaerobiaceae; Halothermothrix; Halothermothrix orenii
Acetohalobium arabaticum DSM 5501	574087	1	0	0	0	0	0	0	0	0	1	2469596	Bacteria; Firmicutes; Clostridia; Halanaerobiales; Halobacteroidaceae; Acetohalobium; Acetohalobium arabaticum; Acetohalobium arabaticum DSM 5501
Natranaerobius thermophilus JW/NM-WN-LF	457571	0	1	0	0	0	0	0	0	0	1	3191453	Bacteria; Firmicutes; Clostridia; Natranaerobiales; Natranaerobiaceae; Natranaerobius; Natranaerobius thermophilus; Natranaerobius thermophilus JW/NM-WN-LF
Ammonifex degensii KC4	429009	1	0	0	0	0	0	0	0	0	1	2157067	Bacteria; Firmicutes; Clostridia; Thermoanaerobacterales; Thermoanaerobacteraceae; Moorella group; Ammonifex; Ammonifex degensii; Ammonifex degensii KC4
Tepidanaerobacter acetatoxydans Re1	1.20999e+06	1	1	0	0	0	0	0	0	0	2	2761826	Bacteria; Firmicutes; Clostridia; Thermoanaerobacterales; Thermoanaerobacteraceae; Tepidanaerobacter; Tepidanaerobacter acetatoxydans; Tepidanaerobacter acetatoxydans Re1
Thermoanaerobacter italicus Ab9	580331	1	0	0	0	0	0	0	0	0	1	2451061	Bacteria; Firmicutes; Clostridia; Thermoanaerobacterales; Thermoanaerobacteraceae; Thermoanaerobacter; Thermoanaerobacter italicus; Thermoanaerobacter italicus Ab9
Caldicellulosiruptor hydrothermalis 108	632292	1	0	0	0	0	0	0	0	0	1	2770676	Bacteria; Firmicutes; Clostridia; Thermoanaerobacterales; Thermoanaerobacterales Family III. Incertae Sedis; Caldicellulosiruptor; Caldicellulosiruptor hydrothermalis; Caldicellulosiruptor hydrothermalis 108
Caldicellulosiruptor owensensis OL	632518	1	0	0	0	0	0	0	0	0	1	2428903	Bacteria; Firmicutes; Clostridia; Thermoanaerobacterales; Thermoanaerobacterales Family III. Incertae Sedis; Caldicellulosiruptor; Caldicellulosiruptor owensensis; Caldicellulosiruptor owensensis OL
Thermoanaerobacterium thermosaccharolyticum DSM 571	580327	0	0	0	0	0	0	0	0	0	0	2785752	Bacteria; Firmicutes; Clostridia; Thermoanaerobacterales; Thermoanaerobacterales Family III. Incertae Sedis; Thermoanaerobacterium; Thermoanaerobacterium thermosaccharolyticum; Thermoanaerobacterium thermosaccharolyticum DSM 571
Coprothermobacter proteolyticus DSM 5265	309798	1	0	0	0	0	0	0	0	0	1	1424912	Bacteria; Firmicutes; Clostridia; Thermoanaerobacterales; Thermodesulfobiaceae; Coprothermobacter; Coprothermobacter proteolyticus
Moorella thermoacetica ATCC 39073	264733	1	0	0	0	0	0	0	0	0	1	2628784	Bacteria; Firmicutes; Clostridia; Thermoanaerobacteriales; Thermoanaerobacteriaceae; Moorella group; Moorella; Moorella thermoacetica; Moorella thermoacetica ATCC 39073; Moorella thermoacetica ATCC 39073
Thermoanaerobacter pseudethanolicus ATCC 33223	340099	1	0	0	0	0	0	0	0	0	1	2362816	Bacteria; Firmicutes; Clostridia; Thermoanaerobacteriales; Thermoanaerobacteriaceae; Thermoanaerobacter; Thermoanaerobacter pseudethanolicus; Thermoanaerobacter pseudethanolicus ATCC 33223
Thermoanaerobacter sp. X514	399726	1	0	0	0	0	0	0	0	0	1	2457259	Bacteria; Firmicutes; Clostridia; Thermoanaerobacteriales; Thermoanaerobacteriaceae; Thermoanaerobacter; Thermoanaerobacter sp. X514
Thermoanaerobacter tengcongensis MB4	273068	1	0	0	0	0	0	0	0	0	1	2689445	Bacteria; Firmicutes; Clostridia; Thermoanaerobacteriales; Thermoanaerobacteriaceae; Thermoanaerobacter; Thermoanaerobacter tengcongensis; Thermoanaerobacter tengcongensis MB4; Thermoanaerobacter tengcongensis MB4
Bulleidia extructa W1219	679192	1	0	0	0	0	0	0	0	0	1	1419583	Bacteria; Firmicutes; Erysipelotrichi; Erysipelotrichales; Erysipelotrichaceae; Bulleidia; Bulleidia extructa; Bulleidia extructa W1219
Coprobacillus sp. 29_1	469596	1	0	0	0	0	0	0	0	0	1	3857363	Bacteria; Firmicutes; Erysipelotrichi; Erysipelotrichales; Erysipelotrichaceae; Coprobacillus; Coprobacillus sp. 29_1
Erysipelothrix rhusiopathiae ATCC 19414	525280	2	0	0	0	0	0	0	0	0	2	1729471	Bacteria; Firmicutes; Erysipelotrichi; Erysipelotrichales; Erysipelotrichaceae; Erysipelothrix; Erysipelothrix rhusiopathiae; Erysipelothrix rhusiopathiae ATCC 19414
Holdemania filiformis DSM 12042	545696	2	0	0	0	0	0	0	0	0	2	3932923	Bacteria; Firmicutes; Erysipelotrichi; Erysipelotrichales; Erysipelotrichaceae; Holdemania; Holdemania filiformis; Holdemania filiformis DSM 12042
Solobacterium moorei F0204	706433	1	0	0	0	0	0	0	0	0	1	2008040	Bacteria; Firmicutes; Erysipelotrichi; Erysipelotrichales; Erysipelotrichaceae; Solobacterium; Solobacterium moorei; Solobacterium moorei F0204
Eubacterium cylindroides T2-87	717960	2	0	0	0	0	0	0	0	0	2	1966750	Bacteria; Firmicutes; Erysipelotrichi; Erysipelotrichales; Erysipelotrichaceae; unclassified Erysipelotrichaceae; Eubacterium cylindroides; Eubacterium cylindroides T2-87
Erysipelotrichaceae bacterium 5_2_54FAA	552396	1	0	0	0	0	0	0	0	0	1	3193878	Bacteria; Firmicutes; Erysipelotrichi; Erysipelotrichales; Erysipelotrichaceae; unclassified Erysipelotrichaceae; unclassified Erysipelotrichaceae (miscellaneous); Erysipelotrichaceae bacterium 5_2_54FAA
Streptococcus gordonii str. Challis substr. CH1	467706	1	0	0	0	0	0	0	0	0	1	2196662	Bacteria; Firmicutes; Lactobacillales; Streptococcaceae; Streptococcus gordonii str. Challis substr. CH1
Onion yellows phytoplasma OY-M	262768	0	0	0	0	0	0	0	0	0	0	860631	Bacteria; Firmicutes; Mollicutes; Acholeplasmatales; Acholeplasmataceae; Phytoplasma; Phytoplasma asteris; Onion yellows phytoplasma; Onion yellows phytoplasma OY-M; Onion yellows phytoplasma OY-M
Mesoplasma florum L1	265311	0	0	0	0	0	0	0	0	0	0	793224	Bacteria; Firmicutes; Mollicutes; Entomoplasmatales; Entomoplasmataceae; Mesoplasma; Mesoplasma florum; Mesoplasma florum L1; Mesoplasma florum L1
Mycoplasma genitalium G-37	243273	0	0	0	0	0	0	0	0	0	0	580074	Bacteria; Firmicutes; Mollicutes; Mycoplasmatales; Mycoplasmataceae; Mycoplasma; Mycoplasma genitalium; Mycoplasma genitalium G-37; Mycoplasma genitalium G-37
Mycoplasma hyopneumoniae 232	295358	0	0	0	0	0	0	0	0	0	0	892758	Bacteria; Firmicutes; Mollicutes; Mycoplasmatales; Mycoplasmataceae; Mycoplasma; Mycoplasma hyopneumoniae; Mycoplasma hyopneumoniae 232; Mycoplasma hyopneumoniae 232
Mycoplasma mobile 163K	267748	0	0	0	0	0	0	0	0	0	0	777079	Bacteria; Firmicutes; Mollicutes; Mycoplasmatales; Mycoplasmataceae; Mycoplasma; Mycoplasma mobile; Mycoplasma mobile 163K; Mycoplasma mobile 163K
Mycoplasma penetrans HF-2	272633	0	0	0	0	0	0	0	0	0	0	1358633	Bacteria; Firmicutes; Mollicutes; Mycoplasmatales; Mycoplasmataceae; Mycoplasma; Mycoplasma penetrans; Mycoplasma penetrans HF-2; Mycoplasma penetrans HF-2
Mycoplasma pneumoniae M129	272634	0	0	0	0	0	0	0	0	0	0	816394	Bacteria; Firmicutes; Mollicutes; Mycoplasmatales; Mycoplasmataceae; Mycoplasma; Mycoplasma pneumoniae; Mycoplasma pneumoniae M129; Mycoplasma pneumoniae M129
Mycoplasma pulmonis UAB CTIP	272635	0	0	0	0	0	0	0	0	0	0	963879	Bacteria; Firmicutes; Mollicutes; Mycoplasmatales; Mycoplasmataceae; Mycoplasma; Mycoplasma pulmonis; Mycoplasma pulmonis UAB CTIP; Mycoplasma pulmonis UAB CTIP
Mycoplasma synoviae 53	262723	0	0	0	0	0	0	0	0	0	0	799476	Bacteria; Firmicutes; Mollicutes; Mycoplasmatales; Mycoplasmataceae; Mycoplasma; Mycoplasma synoviae; Mycoplasma synoviae 53; Mycoplasma synoviae 53
Ureaplasma parvum serovar 3 ATCC 700970	273119	0	0	0	0	0	0	0	0	0	0	751719	Bacteria; Firmicutes; Mollicutes; Mycoplasmatales; Mycoplasmataceae; Ureaplasma; Ureaplasma parvum; Ureaplasma parvum serovar 3; Ureaplasma parvum serovar 3 ATCC 700970; Ureaplasma parvum serovar 3 ATCC 700970
Ureaplasma urealyticum serovar 12	95666.5	0	0	0	0	0	0	0	0	0	0	844514	Bacteria; Firmicutes; Mollicutes; Mycoplasmatales; Mycoplasmataceae; Ureaplasma; Ureaplasma urealyticum; Ureaplasma urealyticum serovar 12; Ureaplasma urealyticum serovar 12
Succinispira mobilis DSM 6222	1.06908e+06	2	0	0	0	0	0	0	0	0	2	2085043	Bacteria; Firmicutes; Negativicutes; Selenomonadales; Acidaminococcaceae; Succinispira; Succinispira mobilis; Succinispira mobilis DSM 6222
Megasphaera elsdenii	907.4	3	0	0	0	0	0	0	0	0	3	2474718	Bacteria; Firmicutes; Negativicutes; Selenomonadales; Veillonellaceae; Megasphaera; Megasphaera elsdenii
Megasphaera micronuciformis F0359	706434	1	0	0	0	0	0	0	0	0	1	1765528	Bacteria; Firmicutes; Negativicutes; Selenomonadales; Veillonellaceae; Megasphaera; Megasphaera micronuciformis; Megasphaera micronuciformis F0359
Fusobacterium nucleatum subsp. nucleatum ATCC 25586	190304	1	1	0	0	0	0	0	0	0	2	2174500	Bacteria; Fusobacteria; Fusobacteria (class); Fusobacteriales; Fusobacteriaceae; Fusobacterium; Fusobacterium nucleatum; Fusobacterium nucleatum subsp. nucleatum; Fusobacterium nucleatum subsp. nucleatum ATCC 25586; Fusobacterium nucleatum subsp. nucleatum ATCC 25586
Fusobacterium varium ATCC 27725	469618	1	0	0	0	0	0	0	0	0	1	3321664	Bacteria; Fusobacteria; Fusobacteria (class); Fusobacteriales; Fusobacteriaceae; Fusobacterium; Fusobacterium varium; Fusobacterium varium ATCC 27725
Ilyobacter polytropus DSM 2926	572544	2	0	0	0	0	0	1	0	0	3	3132314	Bacteria; Fusobacteria; Fusobacteria (class); Fusobacteriales; Fusobacteriaceae; Ilyobacter; Ilyobacter polytropus; Ilyobacter polytropus DSM 2926
Leptotrichia buccalis C-1013-b	523794	1	0	0	0	0	0	1	0	0	2	2465610	Bacteria; Fusobacteria; Fusobacteria (class); Fusobacteriales; Fusobacteriaceae; Leptotrichia; Leptotrichia buccalis; Leptotrichia buccalis C-1013-b
Sebaldella termitidis ATCC 33386	526219	2	0	0	0	0	0	0	0	1	3	4486650	Bacteria; Fusobacteria; Fusobacteria (class); Fusobacteriales; Fusobacteriaceae; Sebaldella; Sebaldella termitidis; Sebaldella termitidis ATCC 33386
Streptobacillus moniliformis DSM 12112	519442	1	0	0	0	0	0	0	0	0	1	1673280	Bacteria; Fusobacteria; Fusobacteria (class); Fusobacteriales; Fusobacteriaceae; Streptobacillus; Streptobacillus moniliformis; Streptobacillus moniliformis DSM 12112
Gemmatimonas aurantiaca T-27	379066	6	0	0	0	0	0	0	0	0	6	4636964	Bacteria; Gemmatimonadetes; Gemmatimonadetes (class); Gemmatimonadales; Gemmatimonadaceae; Gemmatimonas; Gemmatimonas aurantiaca; Gemmatimonas aurantiaca T-27
Nitrospira defluvii	330214	0	1	0	0	0	0	1	0	0	2	4317083	Bacteria; Nitrospirae; Nitrospira (class); Nitrospirales; Nitrospiraceae; Nitrospira; Nitrospira defluvii
Thermodesulfovibrio yellowstonii DSM 11347	289376	0	1	0	0	0	0	0	0	0	1	2003803	Bacteria; Nitrospirae; Nitrospira (class); Nitrospirales; Nitrospiraceae; Thermodesulfovibrio; Thermodesulfovibrio yellowstonii; Thermodesulfovibrio yellowstonii DSM 11347
Leptospirillum ferrooxidans C2-3	1.16267e+06	1	0	0	0	0	0	0	0	0	1	2559538	Bacteria; Nitrospirae; Nitrospira; Nitrospirales; Nitrospiraceae; Leptospirillum; Leptospirillum sp. Group I; Leptospirillum ferrooxidans; Leptospirillum ferrooxidans C2-3
Blastopirellula marina DSM 3645	314230	1	2	0	0	0	0	0	0	0	3	6287830	Bacteria; Planctomycetes; Planctomycetacia; Planctomycetales; Planctomycetaceae; Blastopirellula; Blastopirellula marina; Blastopirellula marina DSM 3645
Isosphaera pallida ATCC 43644	575540	0	1	0	0	0	0	0	0	0	1	5529304	Bacteria; Planctomycetes; Planctomycetacia; Planctomycetales; Planctomycetaceae; Isosphaera; Isosphaera pallida; Isosphaera pallida ATCC 43644
Pirellula staleyi DSM 6068	530564	0	1	0	0	0	0	0	0	0	1	6196199	Bacteria; Planctomycetes; Planctomycetacia; Planctomycetales; Planctomycetaceae; Pirellula; Pirellula staleyi; Pirellula staleyi DSM 6068
Planctomyces brasiliensis DSM 5305	756272	0	1	0	0	0	0	1	0	0	2	6006602	Bacteria; Planctomycetes; Planctomycetacia; Planctomycetales; Planctomycetaceae; Planctomyces; Planctomyces brasiliensis; Planctomyces brasiliensis DSM 5305
Planctomyces limnophilus DSM 3776	521675	0	2	1	0	0	0	0	0	0	3	5460085	Bacteria; Planctomycetes; Planctomycetacia; Planctomycetales; Planctomycetaceae; Planctomyces; Planctomyces limnophilus; Planctomyces limnophilus DSM 3776
Pirellula sp. 1	243090	0	1	0	0	0	0	0	0	0	1	7145576	Bacteria; Planctomycetes; Planctomycetacia; Planctomycetales; Planctomycetaceae; Rhodopirellula; Rhodopirellula baltica; Pirellula sp. 1; Pirellula sp. 1
Rhodopirellula baltica SH 1	243090	0	1	0	0	0	0	0	0	0	1	7145576	Bacteria; Planctomycetes; Planctomycetacia; Planctomycetales; Planctomycetaceae; Rhodopirellula; Rhodopirellula baltica; Rhodopirellula baltica SH 1
Asticcacaulis excentricus CB 48	573066	2	1	0	0	0	0	1	0	0	4	4308776	Bacteria; Proteobacteria; Alphaproteobacteria; Caulobacterales; Caulobacteraceae; Asticcacaulis; Asticcacaulis excentricus; Asticcacaulis excentricus CB 48
Brevundimonas sp. BAL3	391600	0	1	0	0	0	0	0	0	0	1	3646072	Bacteria; Proteobacteria; Alphaproteobacteria; Caulobacterales; Caulobacteraceae; Brevundimonas; Brevundimonas sp. BAL3
Brevundimonas subvibrioides ATCC 15264	633149	0	1	0	0	0	0	0	0	0	1	3445263	Bacteria; Proteobacteria; Alphaproteobacteria; Caulobacterales; Caulobacteraceae; Brevundimonas; Brevundimonas subvibrioides; Brevundimonas subvibrioides ATCC 15264
Caulobacter crescentus CB15	190650	1	1	0	1	0	0	0	0	0	3	4016947	Bacteria; Proteobacteria; Alphaproteobacteria; Caulobacterales; Caulobacteraceae; Caulobacter; Caulobacter vibrioides; Caulobacter crescentus CB15; Caulobacter crescentus CB15
Phenylobacterium zucineum HLK1	450852	0	2	1	0	0	0	0	1	0	4	4379231	Bacteria; Proteobacteria; Alphaproteobacteria; Caulobacterales; Caulobacteraceae; Phenylobacterium; Phenylobacterium zucineum; Phenylobacterium zucineum HLK1
Kiloniella laminariae DSM 19542	1.12214e+06	2	1	0	0	0	0	0	0	0	3	4436995	Bacteria; Proteobacteria; Alphaproteobacteria; Kiloniellales; Kiloniellaceae; Kiloniella; Kiloniella laminariae; Kiloniella laminariae DSM 19542
Kordiimonas gwangyangensis DSM 19435	1.12214e+06	1	1	0	0	0	0	0	1	0	3	4082245	Bacteria; Proteobacteria; Alphaproteobacteria; Kordiimonadales; Kordiimonadaceae; Kordiimonas; Kordiimonas gwangyangensis; Kordiimonas gwangyangensis DSM 19435
Parvularcula bermudensis HTCC2503	314260	0	0	0	1	0	0	0	0	0	1	3209807	Bacteria; Proteobacteria; Alphaproteobacteria; Parvularculales; Parvularculaceae; Parvularcula; Parvularcula bermudensis; Parvularcula bermudensis HTCC2503
Aurantimonas manganoxydans SI85-9A1	287752	1	2	0	0	0	0	0	0	0	3	4285343	Bacteria; Proteobacteria; Alphaproteobacteria; Rhizobiales; Aurantimonadaceae; Aurantimonas; Aurantimonas manganoxydans; Aurantimonas manganoxydans SI85-9A1
Fulvimarina pelagi HTCC2506	314231	0	1	0	0	0	0	0	0	0	1	3806238	Bacteria; Proteobacteria; Alphaproteobacteria; Rhizobiales; Aurantimonadaceae; Fulvimarina; Fulvimarina pelagi; Fulvimarina pelagi HTCC2506
Bartonella bacilliformis KC583	360096	0	1	0	0	0	0	0	0	0	1	1445021	Bacteria; Proteobacteria; Alphaproteobacteria; Rhizobiales; Bartonellaceae; Bartonella; Bartonella bacilliformis; Bartonella bacilliformis KC583
Bartonella henselae str. Houston-1	283166	0	1	0	0	0	0	0	0	0	1	1931047	Bacteria; Proteobacteria; Alphaproteobacteria; Rhizobiales; Bartonellaceae; Bartonella; Bartonella henselae; Bartonella henselae str. Houston-1; Bartonella henselae str. Houston-1
Bartonella quintana str. Toulouse	283165	0	1	0	0	0	0	0	0	0	1	1581384	Bacteria; Proteobacteria; Alphaproteobacteria; Rhizobiales; Bartonellaceae; Bartonella; Bartonella quintana; Bartonella quintana str. Toulouse; Bartonella quintana str. Toulouse
Methylocella silvestris BL2	395965	0	1	0	0	0	0	0	0	0	1	4305430	Bacteria; Proteobacteria; Alphaproteobacteria; Rhizobiales; Beijerinckiaceae; Methylocella; Methylocella silvestris
Afipia sp. 1NLS2	666684	1	2	0	0	0	0	1	0	0	4	3971756	Bacteria; Proteobacteria; Alphaproteobacteria; Rhizobiales; Bradyrhizobiaceae; Afipia; Afipia sp. 1NLS2
Bradyrhizobium japonicum USDA 110	224911	9	1	5	0	0	0	1	0	0	16	9105828	Bacteria; Proteobacteria; Alphaproteobacteria; Rhizobiales; Bradyrhizobiaceae; Bradyrhizobium; Bradyrhizobium japonicum; Bradyrhizobium japonicum USDA 110; Bradyrhizobium japonicum USDA 110
Bradyrhizobium sp. BTAi1	288000	6	1	2	0	0	0	1	0	0	10	8493513	Bacteria; Proteobacteria; Alphaproteobacteria; Rhizobiales; Bradyrhizobiaceae; Bradyrhizobium; Bradyrhizobium sp. BTAi1
Nitrobacter hamburgensis X14	323097	1	1	0	0	0	0	0	0	0	2	5011522	Bacteria; Proteobacteria; Alphaproteobacteria; Rhizobiales; Bradyrhizobiaceae; Nitrobacter; Nitrobacter hamburgensis; Nitrobacter hamburgensis X14; Nitrobacter hamburgensis X14
Oligotropha carboxidovorans OM5	504832	0	1	0	0	0	0	0	0	0	1	3878687	Bacteria; Proteobacteria; Alphaproteobacteria; Rhizobiales; Bradyrhizobiaceae; Oligotropha; Oligotropha carboxidovorans
Rhodopseudomonas palustris BisB18	316056	0	1	0	0	0	0	1	0	0	2	5513844	Bacteria; Proteobacteria; Alphaproteobacteria; Rhizobiales; Bradyrhizobiaceae; Rhodopseudomonas; Rhodopseudomonas palustris; Rhodopseudomonas palustris BisB18
Rhodopseudomonas palustris CGA009	258594	3	1	0	0	0	0	1	1	0	6	5467640	Bacteria; Proteobacteria; Alphaproteobacteria; Rhizobiales; Bradyrhizobiaceae; Rhodopseudomonas; Rhodopseudomonas palustris; Rhodopseudomonas palustris CGA009; Rhodopseudomonas palustris CGA009
Brucella abortus biovar 1 str. 9-941	262698	1	1	1	0	0	0	0	0	0	3	3286445	Bacteria; Proteobacteria; Alphaproteobacteria; Rhizobiales; Brucellaceae; Brucella; Brucella abortus; Brucella abortus bv. 1; Brucella abortus biovar 1 str. 9-941; Brucella abortus biovar 1 str. 9-941
Brucella melitensis 16M	224914	1	1	2	0	0	0	0	0	0	4	3294931	Bacteria; Proteobacteria; Alphaproteobacteria; Rhizobiales; Brucellaceae; Brucella; Brucella melitensis; Brucella melitensis 16M; Brucella melitensis 16M
Ochrobactrum anthropi ATCC 49188	439376	6	2	2	0	0	0	0	1	0	11	5205777	Bacteria; Proteobacteria; Alphaproteobacteria; Rhizobiales; Brucellaceae; Ochrobactrum; Ochrobactrum anthropi; Ochrobactrum anthropi ATCC 49188
Ochrobactrum intermedium LMG 3301	641118	3	2	2	0	0	0	0	0	0	7	4725392	Bacteria; Proteobacteria; Alphaproteobacteria; Rhizobiales; Brucellaceae; Ochrobactrum; Ochrobactrum intermedium; Ochrobactrum intermedium LMG 3301
Hyphomicrobium denitrificans ATCC 51888	582900	0	1	1	0	0	0	1	0	0	3	3638969	Bacteria; Proteobacteria; Alphaproteobacteria; Rhizobiales; Hyphomicrobiaceae; Hyphomicrobium; Hyphomicrobium denitrificans; Hyphomicrobium denitrificans ATCC 51888
Rhodomicrobium vannielii ATCC 17100	648757	1	0	0	0	0	1	0	0	0	2	4014469	Bacteria; Proteobacteria; Alphaproteobacteria; Rhizobiales; Hyphomicrobiaceae; Rhodomicrobium; Rhodomicrobium vannielii; Rhodomicrobium vannielii ATCC 17100
Methylobacterium extorquens PA1	419611	2	1	1	0	0	0	0	0	0	4	5471154	Bacteria; Proteobacteria; Alphaproteobacteria; Rhizobiales; Methylobacteriaceae; Methylobacterium; Methylobacterium extorquens; Methylobacterium extorquens PA1
Methylobacterium radiotolerans JCM 2831	426355	4	1	1	0	0	0	1	0	0	7	6899110	Bacteria; Proteobacteria; Alphaproteobacteria; Rhizobiales; Methylobacteriaceae; Methylobacterium; Methylobacterium radiotolerans; Methylobacterium radiotolerans JCM 2831
Methylocystis sp. SC2	187303	0	1	1	0	0	0	0	0	0	2	3773444	Bacteria; Proteobacteria; Alphaproteobacteria; Rhizobiales; Methylocystaceae; Methylocystis; Methylocystis sp. SC2
Chelativorans sp. BNC1	266780	2	1	4	0	0	0	0	0	0	7	4935185	Bacteria; Proteobacteria; Alphaproteobacteria; Rhizobiales; Phyllobacteriaceae; Chelativorans; Chelativorans sp. BNC1
Hoeflea phototrophica DFL-43	411684	3	1	1	0	0	0	1	0	0	6	4463798	Bacteria; Proteobacteria; Alphaproteobacteria; Rhizobiales; Phyllobacteriaceae; Hoeflea; Hoeflea phototrophica; Hoeflea phototrophica DFL-43
Mesorhizobium loti MAFF303099	266835	8	2	1	0	0	0	1	1	0	13	7596300	Bacteria; Proteobacteria; Alphaproteobacteria; Rhizobiales; Phyllobacteriaceae; Mesorhizobium; Mesorhizobium loti; Mesorhizobium loti MAFF303099; Mesorhizobium loti MAFF303099
Parvibaculum lavamentivorans DS-1	402882	1	1	0	0	0	0	0	0	0	2	3914745	Bacteria; Proteobacteria; Alphaproteobacteria; Rhizobiales; Phyllobacteriaceae; Parvibaculum; Parvibaculum lavamentivorans; Parvibaculum lavamentivorans DS-1
Kaistia granuli DSM 23481	1.12213e+06	4	2	1	0	0	0	0	1	0	8	4766107	Bacteria; Proteobacteria; Alphaproteobacteria; Rhizobiales; Rhizobiaceae; Kaistia; Kaistia granuli; Kaistia granuli DSM 23481
Liberibacter asiaticus str. psy62	537022	0	0	0	0	0	0	0	0	0	0	1226704	Bacteria; Proteobacteria; Alphaproteobacteria; Rhizobiales; Rhizobiaceae; Liberibacter; Liberibacter asiaticus; Liberibacter asiaticus str. psy62
Liberibacter crescens BT-1	1.21534e+06	0	0	0	0	0	0	0	0	0	0	1504659	Bacteria; Proteobacteria; Alphaproteobacteria; Rhizobiales; Rhizobiaceae; Liberibacter; Liberibacter crescens; Liberibacter crescens BT-1
Agrobacterium radiobacter K84	311404	7	2	2	0	0	0	1	1	0	13	7273300	Bacteria; Proteobacteria; Alphaproteobacteria; Rhizobiales; Rhizobiaceae; Rhizobium/Agrobacterium group; Agrobacterium; Agrobacterium tumefaciens; Agrobacterium radiobacter K84
Agrobacterium tumefaciens str. C58	176299	3	2	1	0	0	0	0	1	0	7	5674064	Bacteria; Proteobacteria; Alphaproteobacteria; Rhizobiales; Rhizobiaceae; Rhizobium/Agrobacterium group; Agrobacterium; Agrobacterium tumefaciens; Agrobacterium tumefaciens str. C58; Agrobacterium tumefaciens str. C58
Rhizobium leguminosarum bv. viciae 3841	216596	5	7	3	0	0	0	0	1	0	16	7751309	Bacteria; Proteobacteria; Alphaproteobacteria; Rhizobiales; Rhizobiaceae; Rhizobium/Agrobacterium group; Rhizobium; Rhizobium leguminosarum; Rhizobium leguminosarum bv. viciae; Rhizobium leguminosarum bv. viciae 3841
Sinorhizobium meliloti 1021	266834	9	1	1	0	0	0	2	1	0	14	6691694	Bacteria; Proteobacteria; Alphaproteobacteria; Rhizobiales; Rhizobiaceae; Sinorhizobium/Ensifer group; Sinorhizobium; Sinorhizobium meliloti; Sinorhizobium meliloti 1021; Sinorhizobium meliloti 1021
Azorhizobium caulinodans ORS 571	438753	5	1	1	0	0	0	0	1	0	8	5369772	Bacteria; Proteobacteria; Alphaproteobacteria; Rhizobiales; Xanthobacteraceae; Azorhizobium; Azorhizobium caulinodans
Starkeya novella DSM 506	639283	5	1	1	0	0	0	1	1	0	9	4765023	Bacteria; Proteobacteria; Alphaproteobacteria; Rhizobiales; Xanthobacteraceae; Starkeya; Starkeya novella; Starkeya novella DSM 506
Hyphomonas neptunium ATCC 15444	228406	2	1	0	0	0	0	0	1	0	4	3705021	Bacteria; Proteobacteria; Alphaproteobacteria; Rhodobacterales; Hyphomonadaceae; Hyphomonas; Hyphomonas neptunium; Hyphomonas neptunium ATCC 15444; Hyphomonas neptunium ATCC 15444
Oceanicaulis alexandrii HTCC2633	314254	0	1	0	0	0	0	1	0	0	2	3168988	Bacteria; Proteobacteria; Alphaproteobacteria; Rhodobacterales; Hyphomonadaceae; Oceanicaulis; Oceanicaulis alexandrii; Oceanicaulis alexandrii HTCC2633
Ahrensia kielensis DSM 5890	1.12096e+06	2	1	3	0	0	0	1	0	0	7	3360650	Bacteria; Proteobacteria; Alphaproteobacteria; Rhodobacterales; Rhodobacteraceae; Ahrensia; Ahrensia kielensis; Ahrensia kielensis DSM 5890
Citreicella sp. SE45	501479	1	1	2	0	0	0	1	0	0	5	5523231	Bacteria; Proteobacteria; Alphaproteobacteria; Rhodobacterales; Rhodobacteraceae; Citreicella; Citreicella sp. SE45
Dinoroseobacter shibae DFL 12	398580	2	1	2	0	0	0	2	0	0	7	4417868	Bacteria; Proteobacteria; Alphaproteobacteria; Rhodobacterales; Rhodobacteraceae; Dinoroseobacter; Dinoroseobacter shibae; Dinoroseobacter shibae DFL 12
Ketogulonicigenium vulgare Y25	880591	4	1	4	1	0	0	0	0	0	10	3288404	Bacteria; Proteobacteria; Alphaproteobacteria; Rhodobacterales; Rhodobacteraceae; Ketogulonicigenium; Ketogulonicigenium vulgare; Ketogulonicigenium vulgare Y25
Labrenzia alexandrii DFL-11	244592	5	1	1	0	0	0	1	0	0	8	5504826	Bacteria; Proteobacteria; Alphaproteobacteria; Rhodobacterales; Rhodobacteraceae; Labrenzia; Labrenzia alexandrii; Labrenzia alexandrii DFL-11
Loktanella vestfoldensis SKA53	314232	0	2	1	0	0	0	0	0	0	3	3063844	Bacteria; Proteobacteria; Alphaproteobacteria; Rhodobacterales; Rhodobacteraceae; Loktanella; Loktanella vestfoldensis; Loktanella vestfoldensis SKA53
Oceanicola batsensis HTCC2597	252306	1	1	0	0	0	0	1	0	0	3	3548102	Bacteria; Proteobacteria; Alphaproteobacteria; Rhodobacterales; Rhodobacteraceae; Oceanicola; Oceanicola batsensis; Oceanicola batsensis HTCC2597
Octadecabacter antarcticus 238	391616	0	1	2	0	0	0	1	0	0	4	5393715	Bacteria; Proteobacteria; Alphaproteobacteria; Rhodobacterales; Rhodobacteraceae; Octadecabacter; Octadecabacter antarcticus; Octadecabacter antarcticus 238
Paracoccus denitrificans PD1222	318586	3	2	1	0	0	0	1	0	0	7	5236194	Bacteria; Proteobacteria; Alphaproteobacteria; Rhodobacterales; Rhodobacteraceae; Paracoccus; Paracoccus denitrificans; Paracoccus denitrificans PD1222
Phaeobacter gallaeciensis BS107	391619	1	1	2	0	0	0	1	0	0	5	4234713	Bacteria; Proteobacteria; Alphaproteobacteria; Rhodobacterales; Rhodobacteraceae; Phaeobacter; Phaeobacter gallaeciensis; Phaeobacter gallaeciensis BS107
Pseudovibrio sp. FO-BEG1	911045	7	1	4	0	0	0	1	1	0	14	5916782	Bacteria; Proteobacteria; Alphaproteobacteria; Rhodobacterales; Rhodobacteraceae; Pseudovibrio; Pseudovibrio sp. FO-BEG1
Rhodobacter capsulatus SB1003	272943	0	1	0	0	0	0	2	0	0	3	3871920	Bacteria; Proteobacteria; Alphaproteobacteria; Rhodobacterales; Rhodobacteraceae; Rhodobacter; Rhodobacter capsulatus; Rhodobacter capsulatus SB1003
Rhodobacter sphaeroides 2.4.1	272943	0	2	1	0	0	0	1	0	0	4	4451915	Bacteria; Proteobacteria; Alphaproteobacteria; Rhodobacterales; Rhodobacteraceae; Rhodobacter; Rhodobacter sphaeroides; Rhodobacter sphaeroides 2.4.1; Rhodobacter sphaeroides 2.4.1
Rhodobacter sphaeroides ATCC 17029	349101	0	2	1	0	0	0	1	0	0	4	4489380	Bacteria; Proteobacteria; Alphaproteobacteria; Rhodobacterales; Rhodobacteraceae; Rhodobacter; Rhodobacter sphaeroides; Rhodobacter sphaeroides ATCC 17029
Roseibium sp. TrichSKD4	744980	2	1	0	0	0	0	0	0	0	3	5696886	Bacteria; Proteobacteria; Alphaproteobacteria; Rhodobacterales; Rhodobacteraceae; Roseibium; Roseibium sp. TrichSKD4
Roseobacter denitrificans OCh 114	375452	2	1	0	0	0	0	1	0	0	4	4133097	Bacteria; Proteobacteria; Alphaproteobacteria; Rhodobacterales; Rhodobacteraceae; Roseobacter; Roseobacter denitrificans; Roseobacter denitrificans OCh 114; Roseobacter denitrificans OCh 114
Roseobacter sp. MED193	314262	1	1	1	0	0	1	1	1	0	6	4652716	Bacteria; Proteobacteria; Alphaproteobacteria; Rhodobacterales; Rhodobacteraceae; Roseobacter; Roseobacter sp. MED193; Roseobacter sp. MED193
Roseovarius sp. 217	314264	1	2	1	0	0	0	0	1	0	5	4762632	Bacteria; Proteobacteria; Alphaproteobacteria; Rhodobacterales; Rhodobacteraceae; Roseovarius; Roseovarius sp. 217; Roseovarius sp. 217
Roseovarius sp. HTCC2601	314265	1	1	2	0	0	0	1	0	0	5	5482983	Bacteria; Proteobacteria; Alphaproteobacteria; Rhodobacterales; Rhodobacteraceae; Roseovarius; Roseovarius sp. HTCC2601
Ruegeria pomeroyi DSS-3	246201	3	1	2	0	0	0	1	0	0	7	4601053	Bacteria; Proteobacteria; Alphaproteobacteria; Rhodobacterales; Rhodobacteraceae; Ruegeria; Ruegeria pomeroyi; Ruegeria pomeroyi DSS-3
Sagittula stellata E-37	388399	4	3	1	0	0	0	2	0	0	10	5262893	Bacteria; Proteobacteria; Alphaproteobacteria; Rhodobacterales; Rhodobacteraceae; Sagittula; Sagittula stellata; Sagittula stellata E-37
Silicibacter pomeroyi DSS-3	246200	3	1	2	0	0	0	1	0	0	7	4601053	Bacteria; Proteobacteria; Alphaproteobacteria; Rhodobacterales; Rhodobacteraceae; Silicibacter; Silicibacter pomeroyi; Silicibacter pomeroyi DSS-3; Silicibacter pomeroyi DSS-3
Sulfitobacter sp. EE-36	52598.8	0	0	0	0	0	0	1	0	0	1	3031485	Bacteria; Proteobacteria; Alphaproteobacteria; Rhodobacterales; Rhodobacteraceae; Sulfitobacter; Sulfitobacter sp. EE-36
Sulfitobacter sp. NAS-14.1	314267	0	1	1	0	0	0	1	0	0	3	4002069	Bacteria; Proteobacteria; Alphaproteobacteria; Rhodobacterales; Rhodobacteraceae; Sulfitobacter; Sulfitobacter sp. NAS-14.1; Sulfitobacter sp. NAS-14.1
Thalassiobium sp. R2A62	633131	1	1	1	0	0	0	1	0	0	4	3487925	Bacteria; Proteobacteria; Alphaproteobacteria; Rhodobacterales; Rhodobacteraceae; Thalassobium; Thalassiobium sp. R2A62
Acidiphilium cryptum JF-5	349163	0	1	1	0	0	1	0	0	0	3	3963080	Bacteria; Proteobacteria; Alphaproteobacteria; Rhodospirillales; Acetobacteraceae; Acidiphilium; Acidiphilium cryptum; Acidiphilium cryptum JF-5
Commensalibacter intestini A911	1.08887e+06	1	1	0	0	0	0	0	0	0	2	2454778	Bacteria; Proteobacteria; Alphaproteobacteria; Rhodospirillales; Acetobacteraceae; Commensalibacter; Commensalibacter intestini; Commensalibacter intestini A911
Gluconacetobacter diazotrophicus PAl 5	272568	0	1	2	1	0	0	1	0	0	5	3914947	Bacteria; Proteobacteria; Alphaproteobacteria; Rhodospirillales; Acetobacteraceae; Gluconacetobacter; Gluconacetobacter diazotrophicus; Gluconacetobacter diazotrophicus PAl 5
Gluconobacter oxydans 621H	290633	0	1	2	1	0	0	0	0	0	4	2922384	Bacteria; Proteobacteria; Alphaproteobacteria; Rhodospirillales; Acetobacteraceae; Gluconobacter; Gluconobacter oxydans; Gluconobacter oxydans 621H; Gluconobacter oxydans 621H
Granulibacter bethesdensis CGDNIH1	391166	0	1	1	0	0	1	0	0	0	3	2708355	Bacteria; Proteobacteria; Alphaproteobacteria; Rhodospirillales; Acetobacteraceae; Granulibacter; Granulibacter bethesdensis; Granulibacter bethesdensis CGDNIH1; Granulibacter bethesdensis CGDNIH1
Azospirillum sp. B510	137722	1	1	1	0	0	0	1	1	0	5	7599738	Bacteria; Proteobacteria; Alphaproteobacteria; Rhodospirillales; Rhodospirillaceae; Azospirillum; Azospirillum sp. B510
Endolissoclinum patella L2	1.19373e+06	0	0	0	0	0	0	0	0	0	0	1481191	Bacteria; Proteobacteria; Alphaproteobacteria; Rhodospirillales; Rhodospirillaceae; Endolissoclinum; Endolissoclinum faulkneri; Endolissoclinum patella L2
Magnetospirillum magneticum AMB-1	342108	1	1	0	0	0	0	1	0	0	3	4967148	Bacteria; Proteobacteria; Alphaproteobacteria; Rhodospirillales; Rhodospirillaceae; Magnetospirillum; Magnetospirillum magneticum; Magnetospirillum magneticum AMB-1; Magnetospirillum magneticum AMB-1
Novispirillum itersonii subsp. itersonii ATCC 12639	1.27904e+06	2	2	1	0	0	0	0	0	0	5	4289611	Bacteria; Proteobacteria; Alphaproteobacteria; Rhodospirillales; Rhodospirillaceae; Novispirillum; Novispirillum itersonii; Novispirillum itersonii subsp. itersonii; Novispirillum itersonii subsp. itersonii ATCC 12639
Rhodospirillum rubrum ATCC 11170	269797	0	1	1	0	0	0	0	1	0	3	4406557	Bacteria; Proteobacteria; Alphaproteobacteria; Rhodospirillales; Rhodospirillaceae; Rhodospirillum; Rhodospirillum rubrum; Rhodospirillum rubrum ATCC 11170
Anaplasma marginale str. St. Maries	234826	0	0	0	0	0	0	0	0	0	0	1197687	Bacteria; Proteobacteria; Alphaproteobacteria; Rickettsiales; Anaplasmataceae; Anaplasma; Anaplasma marginale; Anaplasma marginale str. St. Maries; Anaplasma marginale str. St. Maries
Anaplasma phagocytophilum HZ	212042	0	0	0	0	0	0	0	0	0	0	1471282	Bacteria; Proteobacteria; Alphaproteobacteria; Rickettsiales; Anaplasmataceae; Anaplasma; phagocytophilum group; Anaplasma phagocytophilum; Anaplasma phagocytophilum HZ; Anaplasma phagocytophilum HZ
Ehrlichia canis str. Jake	269484	0	0	0	0	0	0	0	0	0	0	1315030	Bacteria; Proteobacteria; Alphaproteobacteria; Rickettsiales; Anaplasmataceae; Ehrlichia; canis group; Ehrlichia canis; Ehrlichia canis str. Jake; Ehrlichia canis str. Jake
Ehrlichia ruminantium str. Gardel	302409	0	0	0	0	0	0	0	0	0	0	1499920	Bacteria; Proteobacteria; Alphaproteobacteria; Rickettsiales; Anaplasmataceae; Ehrlichia; canis group; Ehrlichia ruminantium; Ehrlichia ruminantium str. Gardel; Ehrlichia ruminantium str. Gardel
Neorickettsia sennetsu str. Miyayama	222892	0	0	0	0	0	0	0	0	0	0	859006	Bacteria; Proteobacteria; Alphaproteobacteria; Rickettsiales; Anaplasmataceae; Neorickettsia; Neorickettsia sennetsu; Neorickettsia sennetsu str. Miyayama; Neorickettsia sennetsu str. Miyayama
Orientia tsutsugamushi Boryong	357244	0	0	0	0	0	0	0	0	0	0	2127051	Bacteria; Proteobacteria; Alphaproteobacteria; Rickettsiales; Rickettsiaceae; Rickettsieae; Orientia; Orientia tsutsugamushi
Orientia tsutsugamushi str. Ikeda	334380	0	0	0	0	0	0	0	0	0	0	2008987	Bacteria; Proteobacteria; Alphaproteobacteria; Rickettsiales; Rickettsiaceae; Rickettsieae; Orientia; Orientia tsutsugamushi
Rickettsia rickettsii str. Iowa	452659	0	0	0	0	0	0	0	0	0	0	1268175	Bacteria; Proteobacteria; Alphaproteobacteria; Rickettsiales; Rickettsiaceae; Rickettsieae; Rickettsia; spotted fever group; Rickettsia rickettsii
Rickettsia typhi str. Wilmington	257363	0	0	0	0	0	0	0	0	0	0	1111496	Bacteria; Proteobacteria; Alphaproteobacteria; Rickettsiales; Rickettsiaceae; Rickettsieae; Rickettsia; typhus group; Rickettsia typhi; Rickettsia typhi str. Wilmington; Rickettsia typhi str. Wilmington
Rickettsia bellii RML369-C	336407	0	0	0	0	0	0	0	0	0	0	1522076	Bacteria; Proteobacteria; Alphaproteobacteria; Rickettsiales; Rickettsiaceae; Rickettsieae; Rickettsia; unclassified Rickettsia; Rickettsia bellii; Rickettsia bellii RML369-C; Rickettsia bellii RML369-C
Wolbachia endosymbiont strain TRS of Brugia malayi	292805	0	0	0	0	0	0	0	0	0	0	1080084	Bacteria; Proteobacteria; Alphaproteobacteria; Rickettsiales; Rickettsiaceae; Wolbachieae; Wolbachia; Wolbachia endosymbiont of Brugia malayi; Wolbachia endosymbiont strain TRS of Brugia malayi; Wolbachia endosymbiont strain TRS of Brugia malayi
Wolbachia sp. endosymbiont of Drosophila melanogaster	163164	0	0	0	0	0	0	0	0	0	0	1267782	Bacteria; Proteobacteria; Alphaproteobacteria; Rickettsiales; Rickettsiaceae; Wolbachieae; Wolbachia; Wolbachia sp. endosymbiont of Drosophila melanogaster; Wolbachia sp. endosymbiont of Drosophila melanogaster
Midichloria mitochondrii IricVA	696127	0	0	0	0	0	0	0	0	0	0	1183732	Bacteria; Proteobacteria; Alphaproteobacteria; Rickettsiales; Rickettsiales genera incertae sedis; Midichloria; Midichloria mitochondrii; Midichloria mitochondrii IricVA
Odyssella thessalonicensis L13	985868	0	1	0	0	0	0	0	0	0	1	2847648	Bacteria; Proteobacteria; Alphaproteobacteria; Rickettsiales; Rickettsiales genera incertae sedis; Odyssella; Odyssella thessalonicensis; Odyssella thessalonicensis L13
Pelagibacter ubique HTCC1062	335992	0	1	0	0	0	0	0	0	0	1	1308759	Bacteria; Proteobacteria; Alphaproteobacteria; Rickettsiales; SAR11 cluster; Pelagibacter; Pelagibacter ubique; Pelagibacter ubique HTCC1062; Pelagibacter ubique HTCC1062
Erythrobacter litoralis HTCC2594	314226	1	1	0	0	0	0	1	0	0	3	3052398	Bacteria; Proteobacteria; Alphaproteobacteria; Sphingomonadales; Erythrobacteraceae; Erythrobacter; Erythrobacter litoralis; Erythrobacter litoralis HTCC2594
Erythrobacter sp. NAP1	237727	1	1	0	0	0	0	1	1	0	4	3265346	Bacteria; Proteobacteria; Alphaproteobacteria; Sphingomonadales; Erythrobacteraceae; Erythrobacter; Erythrobacter sp. NAP1; Erythrobacter sp. NAP1
Citromicrobium bathyomarinum JL354	685035	0	1	0	0	0	0	0	0	0	1	3273334	Bacteria; Proteobacteria; Alphaproteobacteria; Sphingomonadales; Sphingomonadaceae; Citromicrobium; Citromicrobium bathyomarinum; Citromicrobium bathyomarinum JL354
Novosphingobium aromaticivorans DSM 12444	279238	2	1	0	0	0	0	0	1	0	4	4233314	Bacteria; Proteobacteria; Alphaproteobacteria; Sphingomonadales; Sphingomonadaceae; Novosphingobium; Novosphingobium aromaticivorans; Novosphingobium aromaticivorans DSM 12444
Novosphingobium sp. PP1Y	702114	4	1	0	0	0	0	0	0	1	6	5313905	Bacteria; Proteobacteria; Alphaproteobacteria; Sphingomonadales; Sphingomonadaceae; Novosphingobium; Novosphingobium sp. PP1Y
Sandarakinorhabdus sp. AAP62	1.24892e+06	1	2	0	1	0	0	1	1	0	6	3131544	Bacteria; Proteobacteria; Alphaproteobacteria; Sphingomonadales; Sphingomonadaceae; Sandarakinorhabdus; Sandarakinorhabdus sp. AAP62
Sphingobium japonicum UT26S	452662	2	1	0	1	0	0	1	1	0	6	4424862	Bacteria; Proteobacteria; Alphaproteobacteria; Sphingomonadales; Sphingomonadaceae; Sphingobium; Sphingobium japonicum; Sphingobium japonicum UT26S
Sphingomonas sp. SKA58	314266	1	1	0	0	0	0	1	0	0	3	3887535	Bacteria; Proteobacteria; Alphaproteobacteria; Sphingomonadales; Sphingomonadaceae; Sphingomonas; Sphingomonas sp. SKA58
Sphingomonas wittichii RW1	392499	6	1	1	1	0	0	3	0	1	13	5915246	Bacteria; Proteobacteria; Alphaproteobacteria; Sphingomonadales; Sphingomonadaceae; Sphingomonas; Sphingomonas wittichii; Sphingomonas wittichii RW1; Sphingomonas wittichii RW1
Sphingopyxis alaskensis RB2256	317656	0	1	0	0	0	0	1	0	0	2	3345170	Bacteria; Proteobacteria; Alphaproteobacteria; Sphingomonadales; Sphingomonadaceae; Sphingopyxis; Sphingopyxis alaskensis; Sphingopyxis alaskensis RB2256; Sphingopyxis alaskensis RB2256
Zymomonas mobilis subsp. mobilis ZM4	264203	1	1	0	0	0	0	0	0	0	2	2056416	Bacteria; Proteobacteria; Alphaproteobacteria; Sphingomonadales; Sphingomonadaceae; Zymomonas; Zymomonas mobilis; Zymomonas mobilis subsp. mobilis; Zymomonas mobilis subsp. mobilis ZM4; Zymomonas mobilis subsp. mobilis ZM4
Micavibrio aeruginosavorus ARL-13	856794	0	0	0	0	0	0	0	0	0	0	2481983	Bacteria; Proteobacteria; Alphaproteobacteria; unclassified Alphaproteobacteria; Micavibrio; Micavibrio aeruginosavorus; Micavibrio aeruginosavorus ARL-13
Polymorphum gilvum SL003B-26A1	991905	3	1	1	0	0	0	0	0	0	5	4718963	Bacteria; Proteobacteria; Alphaproteobacteria; unclassified Alphaproteobacteria; Polymorphum; Polymorphum gilvum; Polymorphum gilvum SL003B-26A1
alpha proteobacterium IMCC1322	488538	2	1	1	0	0	0	0	0	0	4	2753527	Bacteria; Proteobacteria; Alphaproteobacteria; unclassified Alphaproteobacteria; SAR116 cluster; alpha proteobacterium IMCC1322
Achromobacter piechaudii ATCC 43553	742159	6	1	2	0	0	0	0	0	0	9	6154438	Bacteria; Proteobacteria; Betaproteobacteria; Burkholderiales; Alcaligenaceae; Achromobacter; Achromobacter piechaudii; Achromobacter piechaudii ATCC 43553
Bordetella bronchiseptica RB50	257310	11	1	2	0	0	0	0	1	1	16	5339179	Bacteria; Proteobacteria; Betaproteobacteria; Burkholderiales; Alcaligenaceae; Bordetella; Bordetella bronchiseptica; Bordetella bronchiseptica RB50; Bordetella bronchiseptica RB50
Bordetella parapertussis 12822	257311	9	1	2	0	0	0	0	1	1	14	4773551	Bacteria; Proteobacteria; Betaproteobacteria; Burkholderiales; Alcaligenaceae; Bordetella; Bordetella parapertussis; Bordetella parapertussis 12822; Bordetella parapertussis 12822
Bordetella pertussis Tohama I	257313	5	1	1	0	0	0	0	1	0	8	4086189	Bacteria; Proteobacteria; Betaproteobacteria; Burkholderiales; Alcaligenaceae; Bordetella; Bordetella pertussis; Bordetella pertussis Tohama I; Bordetella pertussis Tohama I
Pusillimonas sp. T7-7	1.00711e+06	5	0	1	0	1	0	0	1	0	8	3924810	Bacteria; Proteobacteria; Betaproteobacteria; Burkholderiales; Alcaligenaceae; Pusillimonas; Pusillimonas sp. T7-7
Taylorella equigenitalis MCE9	937774	1	0	0	0	0	0	0	0	0	1	1695860	Bacteria; Proteobacteria; Betaproteobacteria; Burkholderiales; Alcaligenaceae; Taylorella; Taylorella equigenitalis; Taylorella equigenitalis MCE9
Burkholderia cepacia R18194	269483	8	3	2	0	0	1	1	3	0	18	8676277	Bacteria; Proteobacteria; Betaproteobacteria; Burkholderiales; Burkholderiaceae; Burkholderia; Burkholderia cepacia complex; Burkholderia cepacia R18194; Burkholderia cepacia R18194
Burkholderia multivorans ATCC 17616	395019	3	1	2	0	0	0	0	1	0	7	7008622	Bacteria; Proteobacteria; Betaproteobacteria; Burkholderiales; Burkholderiaceae; Burkholderia; Burkholderia cepacia complex; Burkholderia multivorans; Burkholderia multivorans ATCC 17616
Burkholderia mallei ATCC 23344	243160	1	1	1	0	0	0	1	0	0	4	5835527	Bacteria; Proteobacteria; Betaproteobacteria; Burkholderiales; Burkholderiaceae; Burkholderia; Burkholderia mallei; Burkholderia mallei ATCC 23344; Burkholderia mallei ATCC 23344
Burkholderia rhizoxinica HKI 454	882378	2	1	1	0	0	0	0	0	0	4	3577613	Bacteria; Proteobacteria; Betaproteobacteria; Burkholderiales; Burkholderiaceae; Burkholderia; Burkholderia rhizoxinica; Burkholderia rhizoxinica HKI 454
Cupriavidus metallidurans CH34	266264	6	2	1	0	0	0	0	1	0	10	6913352	Bacteria; Proteobacteria; Betaproteobacteria; Burkholderiales; Burkholderiaceae; Cupriavidus; Cupriavidus metallidurans; Cupriavidus metallidurans CH34
Ralstonia eutropha JMP134	264198	8	4	1	0	0	0	1	3	0	17	7255290	Bacteria; Proteobacteria; Betaproteobacteria; Burkholderiales; Burkholderiaceae; Cupriavidus; Cupriavidus necator; Ralstonia eutropha JMP134; Ralstonia eutropha JMP134
Cupriavidus taiwanensis	164547	5	4	2	0	0	0	0	0	0	11	6476522	Bacteria; Proteobacteria; Betaproteobacteria; Burkholderiales; Burkholderiaceae; Cupriavidus; Cupriavidus taiwanensis
Lautropia mirabilis ATCC 51599	887898	1	0	1	0	0	0	0	0	0	2	3151925	Bacteria; Proteobacteria; Betaproteobacteria; Burkholderiales; Burkholderiaceae; Lautropia; Lautropia mirabilis; Lautropia mirabilis ATCC 51599
Polynucleobacter necessarius subsp. necessarius STIR1	452638	0	1	0	0	0	0	0	0	0	1	1560469	Bacteria; Proteobacteria; Betaproteobacteria; Burkholderiales; Burkholderiaceae; Polynucleobacter; Polynucleobacter necessarius; Polynucleobacter necessarius subsp. necessarius
Polynucleobacter sp. QLW-P1DMWA-1	312153	0	1	0	0	0	0	0	0	0	1	2159490	Bacteria; Proteobacteria; Betaproteobacteria; Burkholderiales; Burkholderiaceae; Polynucleobacter; Polynucleobacter sp. QLW-P1DMWA-1
Ralstonia pickettii 12D	428406	3	1	2	0	0	0	0	1	0	7	5685358	Bacteria; Proteobacteria; Betaproteobacteria; Burkholderiales; Burkholderiaceae; Ralstonia; Ralstonia pickettii; Ralstonia pickettii 12D
Ralstonia solanacearum GMI1000	267608	6	1	1	0	0	0	0	2	0	10	5810922	Bacteria; Proteobacteria; Betaproteobacteria; Burkholderiales; Burkholderiaceae; Ralstonia; Ralstonia solanacearum; Ralstonia solanacearum GMI1000; Ralstonia solanacearum GMI1000
Acidovorax avenae subsp. citrulli AAC00-1	397946	2	1	1	0	0	0	0	0	0	4	5352772	Bacteria; Proteobacteria; Betaproteobacteria; Burkholderiales; Comamonadaceae; Acidovorax; Acidovorax avenae; Acidovorax avenae subsp. citrulli; Acidovorax avenae subsp. citrulli AAC00-1; Acidovorax avenae subsp. citrulli AAC00-1
Acidovorax sp. JS42	232722	0	1	0	0	0	0	0	0	0	1	4585154	Bacteria; Proteobacteria; Betaproteobacteria; Burkholderiales; Comamonadaceae; Acidovorax; Acidovorax sp. JS42
Alicycliphilus denitrificans K601	596154	1	1	2	0	0	0	0	0	0	4	5070751	Bacteria; Proteobacteria; Betaproteobacteria; Burkholderiales; Comamonadaceae; Alicycliphilus; Alicycliphilus denitrificans; Alicycliphilus denitrificans K601
Comamonas testosteroni KF-1	399795	4	2	0	1	0	0	0	0	0	7	6026527	Bacteria; Proteobacteria; Betaproteobacteria; Burkholderiales; Comamonadaceae; Comamonas; Comamonas testosteroni; Comamonas testosteroni KF-1
Delftia acidovorans SPH-1	398578	6	2	0	0	0	0	0	0	0	8	6767514	Bacteria; Proteobacteria; Betaproteobacteria; Burkholderiales; Comamonadaceae; Delftia; Delftia acidovorans; Delftia acidovorans SPH-1
Diaphorobacter sp. TPSY	535289	0	1	0	0	0	0	0	1	0	2	3796573	Bacteria; Proteobacteria; Betaproteobacteria; Burkholderiales; Comamonadaceae; Diaphorobacter; Diaphorobacter sp. TPSY
Polaromonas sp. JS666	296591	6	2	6	0	0	0	0	0	0	14	5898676	Bacteria; Proteobacteria; Betaproteobacteria; Burkholderiales; Comamonadaceae; Polaromonas; Polaromonas sp. JS666
Ramlibacter tataouinensis TTB310	365046	3	1	0	0	0	0	1	1	0	6		Bacteria; Proteobacteria; Betaproteobacteria; Burkholderiales; Comamonadaceae; Ramlibacter; Ramlibacter tataouinensis; Ramlibacter tataouinensis TTB310
Rhodoferax ferrireducens DSM 15236	338969	2	1	0	0	0	0	0	0	0	3	4969784	Bacteria; Proteobacteria; Betaproteobacteria; Burkholderiales; Comamonadaceae; Rhodoferax; Rhodoferax ferrireducens; Rhodoferax ferrireducens DSM 15236; Rhodoferax ferrireducens DSM 15236
Variovorax paradoxus S110	543728	8	4	1	0	0	1	0	1	0	15	6754997	Bacteria; Proteobacteria; Betaproteobacteria; Burkholderiales; Comamonadaceae; Variovorax; Variovorax paradoxus; Variovorax paradoxus S110
Verminephrobacter eiseniae EF01-2	391736	5	1	1	1	0	0	2	0	0	10	5597943	Bacteria; Proteobacteria; Betaproteobacteria; Burkholderiales; Comamonadaceae; Verminephrobacter; Verminephrobacter eiseniae; Verminephrobacter eiseniae EF01-2; Verminephrobacter eiseniae EF01-2
Collimonas fungivorans Ter331	1.00505e+06	3	1	1	0	0	0	0	0	0	5	5186898	Bacteria; Proteobacteria; Betaproteobacteria; Burkholderiales; Oxalobacteraceae; Collimonas; Collimonas fungivorans; Collimonas fungivorans Ter331
Herbaspirillum seropedicae SmR1	757425	2	1	2	0	0	0	0	1	0	6	5513887	Bacteria; Proteobacteria; Betaproteobacteria; Burkholderiales; Oxalobacteraceae; Herbaspirillum; Herbaspirillum seropedicae; Herbaspirillum seropedicae SmR1
Herminiimonas arsenicoxydans	204773	0	1	1	0	0	1	0	0	0	3	3424307	Bacteria; Proteobacteria; Betaproteobacteria; Burkholderiales; Oxalobacteraceae; Herminiimonas; Herminiimonas arsenicoxydans; Herminiimonas arsenicoxydans
Janthinobacterium sp. Marseille	375287	2	2	1	0	1	0	0	0	0	6	4110251	Bacteria; Proteobacteria; Betaproteobacteria; Burkholderiales; Oxalobacteraceae; Janthinobacterium
Oxalobacter formigenes HOxBLS	556269	0	1	0	0	0	0	0	0	0	1	2509362	Bacteria; Proteobacteria; Betaproteobacteria; Burkholderiales; Oxalobacteraceae; Oxalobacter; Oxalobacter formigenes; Oxalobacter formigenes HOxBLS
Sutterella wadsworthensis 3_1_45B	742821	2	1	0	0	0	0	0	0	0	3	2965437	Bacteria; Proteobacteria; Betaproteobacteria; Burkholderiales; Sutterellaceae; Sutterella; Sutterella wadsworthensis; Sutterella wadsworthensis 3_1_45B
Leptothrix cholodni SP-6	395495	0	2	1	0	0	0	0	0	0	3	4909403	Bacteria; Proteobacteria; Betaproteobacteria; Burkholderiales; unclassified Burkholderiales; Burkholderiales Genera incertae sedis; Leptothrix; Leptothrix cholodnii; Leptothrix cholodni SP-6
Rubrivivax gelatinosus IL144	983917	0	1	1	0	0	1	0	0	0	3	5043253	Bacteria; Proteobacteria; Betaproteobacteria; Burkholderiales; unclassified Burkholderiales; Burkholderiales Genera incertae sedis; Rubrivivax; Rubrivivax gelatinosus; Rubrivivax gelatinosus IL144
Gallionella capsiferriformans ES-2	395494	1	0	0	0	0	0	0	0	0	1	3162471	Bacteria; Proteobacteria; Betaproteobacteria; Gallionellales; Gallionellaceae; Gallionella; Gallionella capsiferriformans; Gallionella capsiferriformans ES-2
Sideroxydans lithotrophicus ES-1	580332	1	0	0	0	0	1	0	0	0	2	3003656	Bacteria; Proteobacteria; Betaproteobacteria; Gallionellales; Gallionellaceae; Sideroxydans; Sideroxydans lithotrophicus; Sideroxydans lithotrophicus ES-1
Thiobacillus denitrificans ATCC 25259	292415	1	0	0	0	0	1	0	0	0	2	2909809	Bacteria; Proteobacteria; Betaproteobacteria; Hydrogenophilales; Hydrogenophilaceae; Thiobacillus; Thiobacillus denitrificans; Thiobacillus denitrificans ATCC 25259; Thiobacillus denitrificans ATCC 25259
Methylobacillus flagellatus KT	265073	1	0	0	0	0	0	0	0	0	1	2971517	Bacteria; Proteobacteria; Betaproteobacteria; Methylophilales; Methylophilaceae; Methylobacillus; Methylobacillus flagellatus; Methylobacillus flagellatus KT; Methylobacillus flagellatus KT
Methylotenera mobilis JLW8	583345	1	0	0	0	0	0	0	0	0	1	2547570	Bacteria; Proteobacteria; Betaproteobacteria; Methylophilales; Methylophilaceae; Methylotenera; Methylotenera mobilis; Methylotenera mobilis JLW8
Methylovorus sp. SIP3-4	582744	1	0	1	0	0	0	0	0	0	2	3082007	Bacteria; Proteobacteria; Betaproteobacteria; Methylophilales; Methylophilaceae; Methylovorus; Methylovorus sp. SIP3-4
Chromobacterium violaceum ATCC 12472	243365	2	0	1	0	0	0	0	0	1	4	4751080	Bacteria; Proteobacteria; Betaproteobacteria; Neisseriales; Neisseriaceae; Chromobacterium group; Chromobacterium; Chromobacterium violaceum; Chromobacterium violaceum ATCC 12472; Chromobacterium violaceum ATCC 12472
Lutiella nitroferrum 2002	279714	2	0	1	0	0	1	0	0	0	4	4228787	Bacteria; Proteobacteria; Betaproteobacteria; Neisseriales; Neisseriaceae; Chromobacterium group; Lutiella; Lutiella nitroferrum; Lutiella nitroferrum 2002
Eikenella corrodens ATCC 23834	546274	1	0	1	0	0	0	0	0	0	2	2171245	Bacteria; Proteobacteria; Betaproteobacteria; Neisseriales; Neisseriaceae; Eikenella; Eikenella corrodens; Eikenella corrodens ATCC 23834
Kingella denitrificans ATCC 33394	888741	2	0	1	0	0	1	0	0	0	4	2220455	Bacteria; Proteobacteria; Betaproteobacteria; Neisseriales; Neisseriaceae; Kingella; Kingella denitrificans; Kingella denitrificans ATCC 33394
Kingella oralis ATCC 51147	629741	2	0	1	0	0	1	0	0	0	4	2406675	Bacteria; Proteobacteria; Betaproteobacteria; Neisseriales; Neisseriaceae; Kingella; Kingella oralis; Kingella oralis ATCC 51147
Laribacter hongkongensis HLHK9	557598	1	0	1	0	0	0	0	0	0	2	3169329	Bacteria; Proteobacteria; Betaproteobacteria; Neisseriales; Neisseriaceae; Laribacter; Laribacter hongkongensis; Laribacter hongkongensis HLHK9
Neisseria meningitidis Z2491	122587	1	0	1	0	0	0	0	0	0	2	2184406	Bacteria; Proteobacteria; Betaproteobacteria; Neisseriales; Neisseriaceae; Neisseria; Neisseria meningitidis; Neisseria meningitidis serogroup A; Neisseria meningitidis Z2491; Neisseria meningitidis Z2491
Neisseria sp. oral taxon 014 str. F0314	641149	1	0	1	0	0	0	0	0	0	2	2515760	Bacteria; Proteobacteria; Betaproteobacteria; Neisseriales; Neisseriaceae; Neisseria; Neisseria sp. oral taxon 014; Neisseria sp. oral taxon 014 str. F0314
Nitrosomonas europaea ATCC 19718	228410	1	0	0	0	0	0	1	0	0	2	2812094	Bacteria; Proteobacteria; Betaproteobacteria; Nitrosomonadales; Nitrosomonadaceae; Nitrosomonas; Nitrosomonas europaea; Nitrosomonas europaea ATCC 19718; Nitrosomonas europaea ATCC 19718
Nitrosomonas eutropha C91	335284	1	0	0	0	0	0	1	0	0	2	2781824	Bacteria; Proteobacteria; Betaproteobacteria; Nitrosomonadales; Nitrosomonadaceae; Nitrosomonas; Nitrosomonas eutropha; Nitrosomonas eutropha C91
Nitrosospira multiformis ATCC 25196	323848	1	0	0	0	0	0	1	0	0	2	3234309	Bacteria; Proteobacteria; Betaproteobacteria; Nitrosomonadales; Nitrosomonadaceae; Nitrosospira; Nitrosospira multiformis; Nitrosospira multiformis ATCC 25196
Azoarcus sp. BH72	62928.7	2	0	1	0	0	1	0	0	0	4	4376040	Bacteria; Proteobacteria; Betaproteobacteria; Rhodocyclales; Rhodocyclaceae; Azoarcus
Azoarcus sp. EbN1	76114.4	2	0	0	0	0	0	0	1	0	3	4727255	Bacteria; Proteobacteria; Betaproteobacteria; Rhodocyclales; Rhodocyclaceae; Azoarcus; Azoarcus sp. EbN1; Azoarcus sp. EbN1
Dechlorosoma suillum PS	640081	1	0	1	0	0	0	0	1	0	3	3806980	Bacteria; Proteobacteria; Betaproteobacteria; Rhodocyclales; Rhodocyclaceae; Azospira; Azospira oryzae; Dechlorosoma suillum PS
Dechloromonas aromatica RCB	159087	1	0	1	0	0	1	0	0	0	3	4501104	Bacteria; Proteobacteria; Betaproteobacteria; Rhodocyclales; Rhodocyclaceae; Dechloromonas; Dechloromonas aromatica; Dechloromonas aromatica RCB; Dechloromonas aromatica RCB
Methyloversatilis sp. RZ18-153	983954	2	0	0	0	0	0	0	0	0	2	4251015	Bacteria; Proteobacteria; Betaproteobacteria; Rhodocyclales; Rhodocyclaceae; Methyloversatilis; Methyloversatilis universalis; Methyloversatilis sp. RZ18-153
Thauera sp. MZ1T	85643.4	3	0	1	0	0	0	0	0	0	4	4574586	Bacteria; Proteobacteria; Betaproteobacteria; Rhodocyclales; Rhodocyclaceae; Thauera; Thauera sp. MZ1T
Accumulibacter phosphatis clade IIA str. UW-1	522306	1	0	1	0	0	1	0	0	0	3	5306133	Bacteria; Proteobacteria; Betaproteobacteria; unclassified Betaproteobacteria; Accumulibacter; Accumulibacter phosphatis; Accumulibacter phosphatis clade IIA str. UW-1
beta proteobacterium KB13	314607	1	0	0	0	0	0	0	0	0	1	1334326	Bacteria; Proteobacteria; Betaproteobacteria; unclassified Betaproteobacteria; unclassified Betaproteobacteria (miscellaneous); beta proteobacterium KB13
Bacteriovorax marinus SJ	97084.1	1	0	0	0	0	0	0	0	0	1	3431090	Bacteria; Proteobacteria; delta/epsilon subdivisions; Deltaproteobacteria; Bdellovibrionales; Bacteriovoracaceae; Bacteriovorax; Bacteriovorax marinus SJ; Bacteriovorax marinus SJ
Bdellovibrio bacteriovorus HD100	264462	1	0	0	0	0	0	0	0	0	1	3782950	Bacteria; Proteobacteria; delta/epsilon subdivisions; Deltaproteobacteria; Bdellovibrionales; Bdellovibrionaceae; Bdellovibrio; Bdellovibrio bacteriovorus; Bdellovibrio bacteriovorus HD100; Bdellovibrio bacteriovorus HD100
Desulfarculus baarsii DSM 2075	644282	1	0	0	0	0	0	0	0	0	1	3655731	Bacteria; Proteobacteria; delta/epsilon subdivisions; Deltaproteobacteria; Desulfarculales; Desulfarculaceae; Desulfarculus; Desulfarculus baarsii; Desulfarculus baarsii DSM 2075
Desulfatibacillum alkenivorans AK-01	439235	1	0	0	0	0	0	0	0	0	1	6517073	Bacteria; Proteobacteria; delta/epsilon subdivisions; Deltaproteobacteria; Desulfobacterales; Desulfobacteraceae; Desulfatibacillum; Desulfatibacillum alkenivorans
Desulfobacterium autotrophicum HRM2	177437	1	0	0	0	0	0	0	0	0	1	5657782	Bacteria; Proteobacteria; delta/epsilon subdivisions; Deltaproteobacteria; Desulfobacterales; Desulfobacteraceae; Desulfobacterium; Desulfobacterium autotrophicum; Desulfobacterium autotrophicum HRM2
Desulfobacula toluolica Tol2	651182	1	0	0	0	0	0	0	0	0	1	5197905	Bacteria; Proteobacteria; delta/epsilon subdivisions; Deltaproteobacteria; Desulfobacterales; Desulfobacteraceae; Desulfobacula; Desulfobacula toluolica; Desulfobacula toluolica Tol2
Desulfococcus oleovorans Hxd3	96561.3	1	0	0	0	0	0	0	1	0	2	3944167	Bacteria; Proteobacteria; delta/epsilon subdivisions; Deltaproteobacteria; Desulfobacterales; Desulfobacteraceae; Desulfococcus; Desulfococcus oleovorans; Desulfococcus oleovorans Hxd3
Desulfobulbus propionicus DSM 2032	577650	1	0	0	0	0	0	0	0	0	1	3851869	Bacteria; Proteobacteria; delta/epsilon subdivisions; Deltaproteobacteria; Desulfobacterales; Desulfobulbaceae; Desulfobulbus; Desulfobulbus propionicus; Desulfobulbus propionicus DSM 2032
Desulfotalea psychrophila LSv54	177439	4	0	2	0	0	0	0	0	0	6	3659634	Bacteria; Proteobacteria; delta/epsilon subdivisions; Deltaproteobacteria; Desulfobacterales; Desulfobulbaceae; Desulfotalea; Desulfotalea psychrophila; Desulfotalea psychrophila LSv54; Desulfotalea psychrophila LSv54
Desulfurivibrio alkaliphilus AHT2	589865	0	0	0	0	0	0	0	0	0	0	3097763	Bacteria; Proteobacteria; delta/epsilon subdivisions; Deltaproteobacteria; Desulfobacterales; Desulfobulbaceae; Desulfurivibrio; Desulfurivibrio alkaliphilus; Desulfurivibrio alkaliphilus AHT2
Desulfohalobium retbaense DSM 5692	485916	0	0	0	0	0	0	0	0	0	0	2909567	Bacteria; Proteobacteria; delta/epsilon subdivisions; Deltaproteobacteria; Desulfovibrionales; Desulfohalobiaceae; Desulfohalobium; Desulfohalobium retbaense; Desulfohalobium retbaense DSM 5692
Desulfomicrobium baculatum DSM 4028	525898	1	0	0	0	0	0	0	0	0	1	3942657	Bacteria; Proteobacteria; delta/epsilon subdivisions; Deltaproteobacteria; Desulfovibrionales; Desulfomicrobiaceae; Desulfomicrobium; Desulfomicrobium baculatum; Desulfomicrobium baculatum DSM 4028
Bilophila wadsworthia 3_1_6	563192	8	0	0	0	0	0	0	0	0	8	4433779	Bacteria; Proteobacteria; delta/epsilon subdivisions; Deltaproteobacteria; Desulfovibrionales; Desulfovibrionaceae; Bilophila; Bilophila wadsworthia; Bilophila wadsworthia 3_1_6
Desulfovibrio aespoeensis Aspo-2	643563	1	0	0	0	0	0	0	0	0	1	3629109	Bacteria; Proteobacteria; delta/epsilon subdivisions; Deltaproteobacteria; Desulfovibrionales; Desulfovibrionaceae; Desulfovibrio; Desulfovibrio aespoeensis; Desulfovibrio aespoeensis Aspo-2
Desulfovibrio desulfuricans G20	207559	3	0	0	0	0	0	0	0	0	3	3730232	Bacteria; Proteobacteria; delta/epsilon subdivisions; Deltaproteobacteria; Desulfovibrionales; Desulfovibrionaceae; Desulfovibrio; Desulfovibrio desulfuricans; Desulfovibrio desulfuricans G20; Desulfovibrio desulfuricans G20
Desulfovibrio desulfuricans subsp. desulfuricans str. ATCC 27774	525146	1	0	0	0	0	0	0	0	0	1	2873437	Bacteria; Proteobacteria; delta/epsilon subdivisions; Deltaproteobacteria; Desulfovibrionales; Desulfovibrionaceae; Desulfovibrio; Desulfovibrio desulfuricans; Desulfovibrio desulfuricans subsp. desulfuricans
Desulfovibrio hydrothermalis AM13 = DSM 14728	1.12145e+06	1	0	0	0	0	0	0	0	0	1	3708362	Bacteria; Proteobacteria; delta/epsilon subdivisions; Deltaproteobacteria; Desulfovibrionales; Desulfovibrionaceae; Desulfovibrio; Desulfovibrio hydrothermalis; Desulfovibrio hydrothermalis AM13 = DSM 14728
Desulfovibrio magneticus RS-1	573370	1	0	0	0	0	0	1	0	0	2	5315620	Bacteria; Proteobacteria; delta/epsilon subdivisions; Deltaproteobacteria; Desulfovibrionales; Desulfovibrionaceae; Desulfovibrio; Desulfovibrio magneticus; Desulfovibrio magneticus RS-1
Desulfovibrio salexigens DSM 2638	526222	3	0	0	0	0	0	0	0	0	3	4289847	Bacteria; Proteobacteria; delta/epsilon subdivisions; Deltaproteobacteria; Desulfovibrionales; Desulfovibrionaceae; Desulfovibrio; Desulfovibrio salexigens; Desulfovibrio salexigens DSM 2638
Desulfovibrio vulgaris str. &#39;Miyazaki F&#39;	883.3	1	0	0	0	0	0	0	0	0	1	4040304	Bacteria; Proteobacteria; delta/epsilon subdivisions; Deltaproteobacteria; Desulfovibrionales; Desulfovibrionaceae; Desulfovibrio; Desulfovibrio vulgaris
Desulfovibrio vulgaris str. Hildenborough	882.5	4	0	0	0	0	0	0	0	0	4	3773159	Bacteria; Proteobacteria; delta/epsilon subdivisions; Deltaproteobacteria; Desulfovibrionales; Desulfovibrionaceae; Desulfovibrio; Desulfovibrio vulgaris; Desulfovibrio vulgaris str. Hildenborough
Lawsonia intracellularis PHE/MN1-00	363253	1	0	0	0	0	0	0	0	0	1	1719014	Bacteria; Proteobacteria; delta/epsilon subdivisions; Deltaproteobacteria; Desulfovibrionales; Desulfovibrionaceae; Lawsonia; Lawsonia intracellularis
Hippea maritima DSM 10411	760142	1	0	0	0	0	0	0	0	0	1	1694430	Bacteria; Proteobacteria; delta/epsilon subdivisions; Deltaproteobacteria; Desulfurellales; Desulfurellaceae; Hippea; Hippea maritima; Hippea maritima DSM 10411
Desulfuromonas acetoxidans DSM 684	281689	1	0	0	0	0	0	0	0	0	1	3828328	Bacteria; Proteobacteria; delta/epsilon subdivisions; Deltaproteobacteria; Desulfuromonadales; Desulfuromonadaceae; Desulfuromonas; Desulfuromonas acetoxidans; Desulfuromonas acetoxidans DSM 684
Geobacter bemidjiensis Bem	404380	2	0	0	0	0	0	0	0	0	2	4615150	Bacteria; Proteobacteria; delta/epsilon subdivisions; Deltaproteobacteria; Desulfuromonadales; Geobacteraceae; Geobacter; Geobacter bemidjiensis
Geobacter lovleyi SZ	398768	1	0	0	0	0	0	0	0	0	1	3994874	Bacteria; Proteobacteria; delta/epsilon subdivisions; Deltaproteobacteria; Desulfuromonadales; Geobacteraceae; Geobacter; Geobacter lovleyi; Geobacter lovleyi SZ
Geobacter metallireducens GS-15	269799	1	0	0	0	0	0	0	0	0	1	4011182	Bacteria; Proteobacteria; delta/epsilon subdivisions; Deltaproteobacteria; Desulfuromonadales; Geobacteraceae; Geobacter; Geobacter metallireducens; Geobacter metallireducens GS-15; Geobacter metallireducens GS-15
Geobacter sp. FRC-32	316067	1	0	0	0	0	0	0	0	0	1	4304501	Bacteria; Proteobacteria; delta/epsilon subdivisions; Deltaproteobacteria; Desulfuromonadales; Geobacteraceae; Geobacter; Geobacter sp. FRC-32
Geobacter sulfurreducens PCA	243231	1	0	0	0	0	0	0	0	0	1	3814139	Bacteria; Proteobacteria; delta/epsilon subdivisions; Deltaproteobacteria; Desulfuromonadales; Geobacteraceae; Geobacter; Geobacter sulfurreducens; Geobacter sulfurreducens PCA; Geobacter sulfurreducens PCA
Geobacter uraniireducens Rf4	351605	1	0	0	0	0	0	0	0	0	1	5136364	Bacteria; Proteobacteria; delta/epsilon subdivisions; Deltaproteobacteria; Desulfuromonadales; Geobacteraceae; Geobacter; Geobacter uraniireducens; Geobacter uraniireducens Rf4
Pelobacter carbinolicus DSM 2380	338963	1	0	0	0	0	0	0	0	0	1	3665893	Bacteria; Proteobacteria; delta/epsilon subdivisions; Deltaproteobacteria; Desulfuromonadales; Pelobacteraceae; Pelobacter; Pelobacter carbinolicus; Pelobacter carbinolicus DSM 2380; Pelobacter carbinolicus DSM 2380
Pelobacter propionicus DSM 2379	338966	1	0	0	0	0	1	0	0	0	2	4241119	Bacteria; Proteobacteria; delta/epsilon subdivisions; Deltaproteobacteria; Desulfuromonadales; Pelobacteraceae; Pelobacter; Pelobacter propionicus; Pelobacter propionicus DSM 2379
Stigmatella aurantiaca DW4/3-1	378807	3	0	0	0	0	0	0	1	0	4	10260756	Bacteria; Proteobacteria; delta/epsilon subdivisions; Deltaproteobacteria; Myxococcales; Cystobacterineae; Cystobacteraceae; Stigmatella; Stigmatella aurantiaca; Stigmatella aurantiaca DW4/3-1
Anaeromyxobacter dehalogenans 2CP-C	290397	2	0	0	0	0	0	0	0	0	2	5013479	Bacteria; Proteobacteria; delta/epsilon subdivisions; Deltaproteobacteria; Myxococcales; Cystobacterineae; Myxococcaceae; Anaeromyxobacter; Anaeromyxobacter dehalogenans; Anaeromyxobacter dehalogenans 2CP-C
Myxococcus xanthus DK 1622	246197	4	0	0	0	0	0	0	0	0	4	9139763	Bacteria; Proteobacteria; delta/epsilon subdivisions; Deltaproteobacteria; Myxococcales; Cystobacterineae; Myxococcaceae; Myxococcus; Myxococcus xanthus; Myxococcus xanthus DK 1622
Sorangium cellulosum So ce 56	448385	2	0	0	0	0	0	0	0	0	2	13033779	Bacteria; Proteobacteria; delta/epsilon subdivisions; Deltaproteobacteria; Myxococcales; Sorangineae; Polyangiaceae; Sorangium; Sorangium cellulosum; Sorangium cellulosum So ce 56
Desulfobacca acetoxidans DSM 11109	880072	1	0	0	0	0	0	0	0	0	1	3282536	Bacteria; Proteobacteria; delta/epsilon subdivisions; Deltaproteobacteria; Syntrophobacterales; Syntrophaceae; Desulfobacca; Desulfobacca acetoxidans; Desulfobacca acetoxidans DSM 11109
Syntrophobacter fumaroxidans MPOB	335544	1	0	0	0	0	0	0	0	0	1	4990251	Bacteria; Proteobacteria; delta/epsilon subdivisions; Deltaproteobacteria; Syntrophobacterales; Syntrophobacteraceae; Syntrophobacter; Syntrophobacter fumaroxidans; Syntrophobacter fumaroxidans MPOB; Syntrophobacter fumaroxidans MPOB
Arcobacter butzleri RM4018	367737	1	0	0	0	0	0	0	0	0	1	2341251	Bacteria; Proteobacteria; delta/epsilon subdivisions; Epsilonproteobacteria; Campylobacterales; Campylobacteraceae; Arcobacter; Arcobacter butzleri; Arcobacter butzleri RM4018
Arcobacter nitrofigilis DSM 7299	572480	3	0	1	0	0	0	0	0	0	4	3192235	Bacteria; Proteobacteria; delta/epsilon subdivisions; Epsilonproteobacteria; Campylobacterales; Campylobacteraceae; Arcobacter; Arcobacter nitrofigilis; Arcobacter nitrofigilis DSM 7299
Campylobacter fetus subsp. fetus 82-40	360106	1	0	0	0	0	0	0	0	0	1	1773615	Bacteria; Proteobacteria; delta/epsilon subdivisions; Epsilonproteobacteria; Campylobacterales; Campylobacteraceae; Campylobacter; Campylobacter fetus; Campylobacter fetus subsp. fetus; Campylobacter fetus subsp. fetus 82-40; Campylobacter fetus subsp. fetus 82-40
Campylobacter hominis ATCC BAA-381	360108	1	0	0	0	0	0	0	0	0	1	1714951	Bacteria; Proteobacteria; delta/epsilon subdivisions; Epsilonproteobacteria; Campylobacterales; Campylobacteraceae; Campylobacter; Campylobacter hominis; Campylobacter hominis ATCC BAA-381; Campylobacter hominis ATCC BAA-381
Campylobacter jejuni RM1221	195099	1	0	1	0	0	0	0	0	0	2	1777831	Bacteria; Proteobacteria; delta/epsilon subdivisions; Epsilonproteobacteria; Campylobacterales; Campylobacteraceae; Campylobacter; Campylobacter jejuni; Campylobacter jejuni RM1221; Campylobacter jejuni RM1221
Campylobacter jejuni subsp. jejuni 81-176	354243	1	0	1	0	0	0	0	0	0	2	1699052	Bacteria; Proteobacteria; delta/epsilon subdivisions; Epsilonproteobacteria; Campylobacterales; Campylobacteraceae; Campylobacter; Campylobacter jejuni; Campylobacter jejuni subsp. jejuni; Campylobacter jejuni subsp. jejuni 81-176; Campylobacter jejuni subsp. jejuni 81-176
Campylobacter upsaliensis RM3195	306264	0	0	0	0	0	0	0	0	0	0	1773834	Bacteria; Proteobacteria; delta/epsilon subdivisions; Epsilonproteobacteria; Campylobacterales; Campylobacteraceae; Campylobacter; Campylobacter upsaliensis; Campylobacter upsaliensis RM3195; Campylobacter upsaliensis RM3195
Sulfurospirillum deleyianum DSM 6946	525899	1	0	0	0	0	0	0	0	0	1	2306351	Bacteria; Proteobacteria; delta/epsilon subdivisions; Epsilonproteobacteria; Campylobacterales; Campylobacteraceae; Sulfurospirillum; Sulfurospirillum deleyianum; Sulfurospirillum deleyianum DSM 6946
Helicobacter acinonychis str. Sheeba	382639	1	0	0	0	0	0	0	0	0	1	1553927	Bacteria; Proteobacteria; delta/epsilon subdivisions; Epsilonproteobacteria; Campylobacterales; Helicobacteraceae; Helicobacter; Helicobacter acinonychis; Helicobacter acinonychis str. Sheeba; Helicobacter acinonychis str. Sheeba
Helicobacter canadensis MIT 98-5491	537971	1	0	0	0	0	0	0	0	0	1	1623945	Bacteria; Proteobacteria; delta/epsilon subdivisions; Epsilonproteobacteria; Campylobacterales; Helicobacteraceae; Helicobacter; Helicobacter canadensis; Helicobacter canadensis MIT 98-5491 (Prj:30719)
Helicobacter cetorum MIT 00-7128	182217	1	0	0	0	0	0	0	0	0	1	1960111	Bacteria; Proteobacteria; delta/epsilon subdivisions; Epsilonproteobacteria; Campylobacterales; Helicobacteraceae; Helicobacter; Helicobacter cetorum; Helicobacter cetorum MIT 00-7128
Helicobacter hepaticus ATCC 51449	235279	1	0	0	0	0	0	0	0	0	1	1799146	Bacteria; Proteobacteria; delta/epsilon subdivisions; Epsilonproteobacteria; Campylobacterales; Helicobacteraceae; Helicobacter; Helicobacter hepaticus; Helicobacter hepaticus ATCC 51449; Helicobacter hepaticus ATCC 51449
Helicobacter mustelae 43772	217.1	1	0	0	0	0	0	0	0	0	1	1575184	Bacteria; Proteobacteria; delta/epsilon subdivisions; Epsilonproteobacteria; Campylobacterales; Helicobacteraceae; Helicobacter; Helicobacter mustelae 43772; Helicobacter mustelae 43772
Helicobacter pylori G27	563042	1	0	0	0	0	0	0	0	0	1	1663013	Bacteria; Proteobacteria; delta/epsilon subdivisions; Epsilonproteobacteria; Campylobacterales; Helicobacteraceae; Helicobacter; Helicobacter pylori
Helicobacter pylori P12	570508	1	0	0	0	0	0	0	0	0	1	1684038	Bacteria; Proteobacteria; delta/epsilon subdivisions; Epsilonproteobacteria; Campylobacterales; Helicobacteraceae; Helicobacter; Helicobacter pylori
Helicobacter pylori Shi470	512562	1	0	0	0	0	0	0	0	0	1	1608548	Bacteria; Proteobacteria; delta/epsilon subdivisions; Epsilonproteobacteria; Campylobacterales; Helicobacteraceae; Helicobacter; Helicobacter pylori
Helicobacter pylori 26695	85962.1	1	0	0	0	0	0	0	0	0	1	1667867	Bacteria; Proteobacteria; delta/epsilon subdivisions; Epsilonproteobacteria; Campylobacterales; Helicobacteraceae; Helicobacter; Helicobacter pylori; Helicobacter pylori 26695; Helicobacter pylori 26695
Helicobacter pylori HPAG1	357544	1	0	0	0	0	0	0	0	0	1	1605736	Bacteria; Proteobacteria; delta/epsilon subdivisions; Epsilonproteobacteria; Campylobacterales; Helicobacteraceae; Helicobacter; Helicobacter pylori; Helicobacter pylori HPAG1
Helicobacter pylori J99	85963.1	1	0	0	0	0	0	0	0	0	1	1643831	Bacteria; Proteobacteria; delta/epsilon subdivisions; Epsilonproteobacteria; Campylobacterales; Helicobacteraceae; Helicobacter; Helicobacter pylori; Helicobacter pylori J99; Helicobacter pylori J99
Helicobacter winghamensis ATCC BAA-430	556267	1	0	0	0	0	0	0	0	0	1	1690216	Bacteria; Proteobacteria; delta/epsilon subdivisions; Epsilonproteobacteria; Campylobacterales; Helicobacteraceae; Helicobacter; Helicobacter winghamensis; Helicobacter winghamensis ATCC BAA-430
Sulfuricurvum kujiense DSM 16994	709032	1	0	0	0	0	0	0	0	0	1	2819357	Bacteria; Proteobacteria; delta/epsilon subdivisions; Epsilonproteobacteria; Campylobacterales; Helicobacteraceae; Sulfuricurvum; Sulfuricurvum kujiense; Sulfuricurvum kujiense DSM 16994
Thiomicrospira denitrificans ATCC 33889	326298	1	0	0	0	0	0	0	0	0	1	2201561	Bacteria; Proteobacteria; delta/epsilon subdivisions; Epsilonproteobacteria; Campylobacterales; Helicobacteraceae; Sulfurimonas; Sulfurimonas denitrificans; Thiomicrospira denitrificans ATCC 33889; Thiomicrospira denitrificans ATCC 33889
Wolinella succinogenes DSM 1740	273121	1	0	0	0	0	0	0	0	0	1	2110355	Bacteria; Proteobacteria; delta/epsilon subdivisions; Epsilonproteobacteria; Campylobacterales; Helicobacteraceae; Wolinella; Wolinella succinogenes; Wolinella succinogenes DSM 1740; Wolinella succinogenes DSM 1740
Nautilia profundicola AmH	598659	1	0	0	0	0	0	0	0	0	1	1676444	Bacteria; Proteobacteria; delta/epsilon subdivisions; Epsilonproteobacteria; Nautiliales; Nautiliaceae; Nautilia; Nautilia profundicola; Nautilia profundicola AmH
Nitratifractor salsuginis DSM 16511	749222	1	0	0	0	0	0	0	0	0	1	2101285	Bacteria; Proteobacteria; delta/epsilon subdivisions; Epsilonproteobacteria; unclassified Epsilonproteobacteria; Nitratifractor; Nitratifractor salsuginis; Nitratifractor salsuginis DSM 16511
Nitratiruptor sp. SB155-2	387092	1	0	0	0	0	0	0	0	0	1	1877931	Bacteria; Proteobacteria; delta/epsilon subdivisions; Epsilonproteobacteria; unclassified Epsilonproteobacteria; Nitratiruptor
Sulfurovum sp. NBC37-1	387093	1	0	0	0	0	0	0	0	0	1	2562277	Bacteria; Proteobacteria; delta/epsilon subdivisions; Epsilonproteobacteria; unclassified Epsilonproteobacteria; Sulfurovum; Sulfurovum sp. NBC37-1; Sulfurovum sp. NBC37-1
Acidithiobacillus ferrooxidans ATCC 53993	380394	1	0	0	0	0	1	0	0	0	2	2885038	Bacteria; Proteobacteria; Gammaproteobacteria; Acidithiobacillales; Acidithiobacillaceae; Acidithiobacillus; Acidithiobacillus ferrooxidans
Aeromonas hydrophila subsp. hydrophila ATCC 7966	380704	2	0	1	0	0	0	0	0	1	4	4744448	Bacteria; Proteobacteria; Gammaproteobacteria; Aeromonadales; Aeromonadaceae; Aeromonas; Aeromonas hydrophila; Aeromonas hydrophila subsp. hydrophila; Aeromonas hydrophila subsp. hydrophila ATCC 7966
Oceanimonas sp. GK1	511062	1	0	2	0	0	0	0	0	0	3	3527244	Bacteria; Proteobacteria; Gammaproteobacteria; Aeromonadales; Aeromonadaceae; Oceanimonas; Oceanimonas sp. GK1
Tolumonas auensis DSM 9187	595494	1	0	0	0	0	0	0	0	0	1	3471292	Bacteria; Proteobacteria; Gammaproteobacteria; Aeromonadales; Aeromonadaceae; Tolumonas; Tolumonas auensis; Tolumonas auensis DSM 9187
Alishewanella agri BL06	1.19525e+06	1	0	1	0	0	0	0	0	0	2	3491709	Bacteria; Proteobacteria; Gammaproteobacteria; Alteromonadales; Alteromonadaceae; Alishewanella; Alishewanella agri; Alishewanella agri BL06
Alteromonas macleodii &#39;Deep ecotype&#39;	314276	2	0	1	0	0	0	0	0	0	3	4412282	Bacteria; Proteobacteria; Gammaproteobacteria; Alteromonadales; Alteromonadaceae; Alteromonas; Alteromonas macleodii; Alteromonas macleodii &#39;Deep ecotype&#39;
Glaciecola nitratireducens FR1064	1.08562e+06	1	0	0	0	0	0	0	0	0	1	4134229	Bacteria; Proteobacteria; Gammaproteobacteria; Alteromonadales; Alteromonadaceae; Glaciecola; Glaciecola nitratireducens; Glaciecola nitratireducens FR1064
Glaciecola sp. 4H-3-7+YE-5	983545	1	1	1	1	0	0	0	0	0	4	5393591	Bacteria; Proteobacteria; Gammaproteobacteria; Alteromonadales; Alteromonadaceae; Glaciecola; Glaciecola sp. 4H-3-7+YE-5
Marinobacter hydrocarbonoclasticus aquaeolei VT8	351348	1	0	0	0	0	0	0	0	0	1	4779762	Bacteria; Proteobacteria; Gammaproteobacteria; Alteromonadales; Alteromonadaceae; Marinobacter; Marinobacter hydrocarbonoclasticus; Marinobacter hydrocarbonoclasticus aquaeolei VT8
Microbulbifer variabilis ATCC 700307	1.27902e+06	2	0	0	0	0	0	0	0	0	2	4835674	Bacteria; Proteobacteria; Gammaproteobacteria; Alteromonadales; Alteromonadaceae; Microbulbifer; Microbulbifer variabilis; Microbulbifer variabilis ATCC 700307
Saccharophagus degradans 2-40	203122	2	0	0	0	0	0	0	0	0	2	5057531	Bacteria; Proteobacteria; Gammaproteobacteria; Alteromonadales; Alteromonadaceae; Saccharophagus; Saccharophagus degradans; Saccharophagus degradans 2-40
Salinimonas chungwhensis DSM 16280	1.12324e+06	1	0	0	0	0	0	0	0	0	1	3981974	Bacteria; Proteobacteria; Gammaproteobacteria; Alteromonadales; Alteromonadaceae; Salinimonas; Salinimonas chungwhensis; Salinimonas chungwhensis DSM 16280
Teredinibacter turnerae T7901	377629	1	0	0	0	0	1	0	0	0	2	5193164	Bacteria; Proteobacteria; Gammaproteobacteria; Alteromonadales; Alteromonadales genera incertae sedis; Teredinibacter; Teredinibacter turnerae; Teredinibacter turnerae T7901
Colwellia psychrerythraea 34H	167879	4	0	1	0	0	0	0	0	0	5	5373180	Bacteria; Proteobacteria; Gammaproteobacteria; Alteromonadales; Colwelliaceae; Colwellia; Colwellia psychrerythraea; Colwellia psychrerythraea 34H; Colwellia psychrerythraea 34H
Ferrimonas balearica DSM 9799	550540	1	0	0	0	0	0	0	0	0	1	4279159	Bacteria; Proteobacteria; Gammaproteobacteria; Alteromonadales; Ferrimonadaceae; Ferrimonas; Ferrimonas balearica; Ferrimonas balearica DSM 9799
Idiomarina loihiensis L2TR	283942	1	0	0	0	0	0	0	1	0	2	2839318	Bacteria; Proteobacteria; Gammaproteobacteria; Alteromonadales; Idiomarinaceae; Idiomarina; Idiomarina loihiensis; Idiomarina loihiensis L2TR; Idiomarina loihiensis L2TR
Pseudoalteromonas atlantica T6c	342611	1	1	1	1	0	0	0	0	0	4	5187005	Bacteria; Proteobacteria; Gammaproteobacteria; Alteromonadales; Pseudoalteromonadaceae; Pseudoalteromonas; Pseudoalteromonas atlantica; Pseudoalteromonas atlantica T6c
Pseudoalteromonas haloplanktis TAC125	326442	2	0	1	0	0	0	0	0	1	4	3850272	Bacteria; Proteobacteria; Gammaproteobacteria; Alteromonadales; Pseudoalteromonadaceae; Pseudoalteromonas; Pseudoalteromonas haloplanktis; Pseudoalteromonas haloplanktis TAC125; Pseudoalteromonas haloplanktis TAC125
Pseudoalteromonas tunicata D2	87626.5	2	0	0	0	0	0	0	0	0	2	1476189	Bacteria; Proteobacteria; Gammaproteobacteria; Alteromonadales; Pseudoalteromonadaceae; Pseudoalteromonas; Pseudoalteromonas tunicata; Pseudoalteromonas tunicata D2
Psychromonas ingrahami ingrahamii 37	357804	4	0	1	0	0	0	0	0	0	5	4559598	Bacteria; Proteobacteria; Gammaproteobacteria; Alteromonadales; Psychromonadaceae; Psychromonas; Psychromonas ingrahamii; Psychromonas ingrahami ingrahamii 37
Shewanella amazonensis SB2B	326298	1	0	1	0	0	0	0	0	0	2	4306142	Bacteria; Proteobacteria; Gammaproteobacteria; Alteromonadales; Shewanellaceae; Shewanella; Shewanella amazonensis; Shewanella amazonensis SB2B; Shewanella amazonensis SB2B
Shewanella baltica OS155	325241	2	0	1	0	0	0	0	0	0	3	5342896	Bacteria; Proteobacteria; Gammaproteobacteria; Alteromonadales; Shewanellaceae; Shewanella; Shewanella baltica; Shewanella baltica OS155
Shewanella denitrificans OS217	318161	2	0	1	0	0	0	0	0	0	3	4545906	Bacteria; Proteobacteria; Gammaproteobacteria; Alteromonadales; Shewanellaceae; Shewanella; Shewanella denitrificans; Shewanella denitrificans OS217; Shewanella denitrificans OS217
Shewanella halifaxensis HAW-EB4	458817	3	0	2	0	0	0	0	0	3	8	5226917	Bacteria; Proteobacteria; Gammaproteobacteria; Alteromonadales; Shewanellaceae; Shewanella; Shewanella halifaxensis; Shewanella halifaxensis HAW-EB4
Shewanella oneidensis MR-1	211587	2	1	1	0	0	0	0	0	0	4	5131424	Bacteria; Proteobacteria; Gammaproteobacteria; Alteromonadales; Shewanellaceae; Shewanella; Shewanella oneidensis MR-1.
Shewanella woodyi ATCC 51908	392500	5	0	2	0	0	0	0	0	0	7	5935403	Bacteria; Proteobacteria; Gammaproteobacteria; Alteromonadales; Shewanellaceae; Shewanella; Shewanella woodyi; Shewanella woodyi ATCC 51908
Cardiobacterium hominis ATCC 15826	638300	1	0	1	0	0	0	0	0	0	2	2642494	Bacteria; Proteobacteria; Gammaproteobacteria; Cardiobacteriales; Cardiobacteriaceae; Cardiobacterium; Cardiobacterium hominis; Cardiobacterium hominis ATCC 15826
Dichelobacter nodosus VCS1703A	246195	1	0	1	0	0	0	0	0	0	2	1389350	Bacteria; Proteobacteria; Gammaproteobacteria; Cardiobacteriales; Cardiobacteriaceae; Dichelobacter; Dichelobacter nodosus
Allochromatium vinosum DSM 180	572477	1	0	0	0	0	0	0	0	0	1	3669074	Bacteria; Proteobacteria; Gammaproteobacteria; Chromatiales; Chromatiaceae; Allochromatium; Allochromatium vinosum; Allochromatium vinosum DSM 180
Nitrosococcus oceani ATCC 19707	323261	1	0	0	0	0	1	0	0	0	2	3522111	Bacteria; Proteobacteria; Gammaproteobacteria; Chromatiales; Chromatiaceae; Nitrosococcus; Nitrosococcus oceani; Nitrosococcus oceani ATCC 19707; Nitrosococcus oceani ATCC 19707
Thioflavicoccus mobilis 8321	765912	2	0	0	0	0	2	0	0	0	4	4137521	Bacteria; Proteobacteria; Gammaproteobacteria; Chromatiales; Chromatiaceae; Thioflavicoccus; Thioflavicoccus mobilis; Thioflavicoccus mobilis 8321
Alkalilimnicola ehrlichii MLHE-1	187273	1	0	0	0	0	0	0	0	0	1	3275944	Bacteria; Proteobacteria; Gammaproteobacteria; Chromatiales; Ectothiorhodospiraceae; Alkalilimnicola; Alkalilimnicola ehrlichei; Alkalilimnicola ehrlichei MLHE-1; Alkalilimnicola ehrlichei MLHE-1
Halorhodospira halophila SL1	349124	1	0	0	0	0	0	0	0	0	1	2678452	Bacteria; Proteobacteria; Gammaproteobacteria; Chromatiales; Ectothiorhodospiraceae; Halorhodospira; Halorhodospira halophila; Halorhodospira halophila SL1
Spiribacter salinus M19-40	1.26025e+06	1	0	0	0	0	0	0	0	0	1	1739487	Bacteria; Proteobacteria; Gammaproteobacteria; Chromatiales; Ectothiorhodospiraceae; Spiribacter; Spiribacter salinus; Spiribacter salinus M19-40
Thioalkalivibrio sp. HL-EbGR7	396588	1	0	0	0	0	1	0	0	0	2	3464554	Bacteria; Proteobacteria; Gammaproteobacteria; Chromatiales; Ectothiorhodospiraceae; Thioalkalivibrio
Thioalkalivibrio nitratireducens DSM 14787	1.25504e+06	1	0	0	0	0	1	0	0	0	2	4002352	Bacteria; Proteobacteria; Gammaproteobacteria; Chromatiales; Ectothiorhodospiraceae; Thioalkalivibrio; Thioalkalivibrio nitratireducens; Thioalkalivibrio nitratireducens DSM 14787
Brenneria sp. EniD312	598467	3	0	1	0	0	0	0	1	0	5	4942873	Bacteria; Proteobacteria; Gammaproteobacteria; Enterobacteriales; Enterobacteriaceae; Brenneria; Brenneria sp. EniD312
Buchnera aphidicola str. 5A	563178	1	0	0	0	0	0	0	0	0	1	642122	Bacteria; Proteobacteria; Gammaproteobacteria; Enterobacteriales; Enterobacteriaceae; Buchnera; Buchnera aphidicola; Buchnera aphidicola (Acyrthosiphon pisum); Buchnera aphidicola str. APS (Acyrthosiphon pisum)
Buchnera aphidicola str. Cc	372461	1	0	0	0	0	0	0	0	0	1	416380	Bacteria; Proteobacteria; Gammaproteobacteria; Enterobacteriales; Enterobacteriaceae; Buchnera; Buchnera aphidicola; Buchnera aphidicola (Cinara cedri)
Cedecea davisae DSM 4568	566551	2	0	0	0	0	0	0	0	0	2	4853881	Bacteria; Proteobacteria; Gammaproteobacteria; Enterobacteriales; Enterobacteriaceae; Cedecea; Cedecea davisae; Cedecea davisae DSM 4568
Citrobacter koseri ATCC BAA-895	290339	2	0	1	0	0	0	0	0	0	3	4735357	Bacteria; Proteobacteria; Gammaproteobacteria; Enterobacteriales; Enterobacteriaceae; Citrobacter; Citrobacter koseri
Cronobacter sakazakii ATCC BAA-894	290340	2	0	1	0	0	0	0	1	0	4	4530777	Bacteria; Proteobacteria; Gammaproteobacteria; Enterobacteriales; Enterobacteriaceae; Cronobacter; Cronobacter sakazakii; Cronobacter sakazakii ATCC BAA-894
Cronobacter turicensis z3032	693216	2	0	1	0	0	0	0	1	0	4	4599155	Bacteria; Proteobacteria; Gammaproteobacteria; Enterobacteriales; Enterobacteriaceae; Cronobacter; Cronobacter turicensis; Cronobacter turicensis z3032
Dickeya dadantii Ech586	590409	2	0	1	0	0	0	1	0	0	4	4818394	Bacteria; Proteobacteria; Gammaproteobacteria; Enterobacteriales; Enterobacteriaceae; Dickeya; Dickeya dadantii; Dickeya dadantii Ech586
Dickeya zeae Ech1591	561229	1	0	1	0	0	0	0	0	0	2	4813854	Bacteria; Proteobacteria; Gammaproteobacteria; Enterobacteriales; Enterobacteriaceae; Dickeya; Dickeya zeae; Dickeya zeae Ech1591
Edwardsiella ictaluri 93-146	634503	1	0	1	0	0	0	0	0	0	2	3812315	Bacteria; Proteobacteria; Gammaproteobacteria; Enterobacteriales; Enterobacteriaceae; Edwardsiella; Edwardsiella ictaluri; Edwardsiella ictaluri 93-146
Edwardsiella tarda EIB202	498217	2	0	1	0	0	0	0	0	0	3	3804166	Bacteria; Proteobacteria; Gammaproteobacteria; Enterobacteriales; Enterobacteriaceae; Edwardsiella; Edwardsiella tarda; Edwardsiella tarda EIB202
Enterobacter aerogenes KCTC 2190	1.02831e+06	4	0	2	0	0	0	0	1	0	7	5280350	Bacteria; Proteobacteria; Gammaproteobacteria; Enterobacteriales; Enterobacteriaceae; Enterobacter; Enterobacter aerogenes; Enterobacter aerogenes KCTC 2190
Enterobacter sp. 638	399742	3	1	1	0	0	0	0	1	0	6	4676461	Bacteria; Proteobacteria; Gammaproteobacteria; Enterobacteriales; Enterobacteriaceae; Enterobacter; Enterobacter sp. 638; Enterobacter sp. 638
Erwinia amylovora ATCC 49946	716540	1	0	1	0	0	0	1	0	0	3	3905604	Bacteria; Proteobacteria; Gammaproteobacteria; Enterobacteriales; Enterobacteriaceae; Erwinia; Erwinia amylovora; Erwinia amylovora ATCC 49946
Escherichia blattae DSM 4481	630626	1	0	2	0	0	0	0	0	0	3	4158725	Bacteria; Proteobacteria; Gammaproteobacteria; Enterobacteriales; Enterobacteriaceae; Escherichia; Escherichia blattae; Escherichia blattae DSM 4481
Escherichia coli APEC O1	405956	3	0	1	0	0	0	0	0	0	4	5497653	Bacteria; Proteobacteria; Gammaproteobacteria; Enterobacteriales; Enterobacteriaceae; Escherichia; Escherichia coli; Escherichia coli APEC O1; Escherichia coli APEC O1
Escherichia coli str. K-12 substr. MG1655	511146	3	0	1	0	0	0	0	1	0	5	4639675	Bacteria; Proteobacteria; Gammaproteobacteria; Enterobacteriales; Enterobacteriaceae; Escherichia; Escherichia coli; Escherichia coli K-12
Escherichia coli K12	83333.1	3	0	1	0	0	0	0	1	0	5	4639221	Bacteria; Proteobacteria; Gammaproteobacteria; Enterobacteriales; Enterobacteriaceae; Escherichia; Escherichia coli; Escherichia coli K12; Escherichia coli K12
Escherichia coli W3110	316407	3	0	1	0	0	0	0	1	0	5	4646332	Bacteria; Proteobacteria; Gammaproteobacteria; Enterobacteriales; Enterobacteriaceae; Escherichia; Escherichia coli; Escherichia coli K12; Escherichia coli W3110; Escherichia coli W3110
Escherichia coli O157:H7	83334.1	3	0	1	0	0	0	0	1	0	5	5594477	Bacteria; Proteobacteria; Gammaproteobacteria; Enterobacteriales; Enterobacteriaceae; Escherichia; Escherichia coli; Escherichia coli O157:H7; Escherichia coli O157:H7
Klebsiella oxytoca KCTC 1686	1.00655e+06	6	0	1	0	0	0	0	1	0	8	5974109	Bacteria; Proteobacteria; Gammaproteobacteria; Enterobacteriales; Enterobacteriaceae; Klebsiella; Klebsiella oxytoca; Klebsiella oxytoca KCTC 1686
Klebsiella pneumoniae MGH 78578	272620	5	0	2	0	0	0	0	0	0	7	5694894	Bacteria; Proteobacteria; Gammaproteobacteria; Enterobacteriales; Enterobacteriaceae; Klebsiella; Klebsiella pneumoniae; Klebsiella pneumoniae subsp. pneumoniae; Klebsiella pneumonia MGH 78578
Moranella endobia PCIT	903503	0	0	0	0	0	0	0	0	0	0	538294	Bacteria; Proteobacteria; Gammaproteobacteria; Enterobacteriales; Enterobacteriaceae; Moranella; Moranella endobia; Moranella endobia PCIT
Pantoea ananatis LMG 20103	706191	6	0	1	0	0	0	0	0	0	7	4690298	Bacteria; Proteobacteria; Gammaproteobacteria; Enterobacteriales; Enterobacteriaceae; Pantoea; Pantoea ananatis; Pantoea ananatis LMG 20103
Erwinia carotovora subsp. atroseptica SCRI1043	218491	1	0	1	0	0	0	0	0	0	2	5064019	Bacteria; Proteobacteria; Gammaproteobacteria; Enterobacteriales; Enterobacteriaceae; Pectobacterium; Pectobacterium atrosepticum; Erwinia carotovora subsp. atroseptica SCRI1043; Erwinia carotovora subsp. atroseptica SCRI1043
Pectobacterium atrosepticum SCRI1043	218492	1	0	1	0	0	0	0	0	0	2	5064019	Bacteria; Proteobacteria; Gammaproteobacteria; Enterobacteriales; Enterobacteriaceae; Pectobacterium; Pectobacterium atrosepticum; Pectobacterium atrosepticum SCRI1043
Photorhabdus luminescens subsp. laumondii TTO1	243265	1	0	1	0	0	0	1	0	0	3	5688987	Bacteria; Proteobacteria; Gammaproteobacteria; Enterobacteriales; Enterobacteriaceae; Photorhabdus; Photorhabdus luminescens; Photorhabdus luminescens subsp. laumondii; Photorhabdus luminescens subsp. laumondii TTO1; Photorhabdus luminescens subsp. laumondii TTO1
Providencia stuartii MRSN 2154	1.15795e+06	2	0	2	1	0	0	0	0	0	5	4402109	Bacteria; Proteobacteria; Gammaproteobacteria; Enterobacteriales; Enterobacteriaceae; Providencia; Providencia stuartii; Providencia stuartii MRSN 2154
Rahnella sp. Y9602	741091	3	0	1	0	0	0	0	0	0	4	5614252	Bacteria; Proteobacteria; Gammaproteobacteria; Enterobacteriales; Enterobacteriaceae; Rahnella; Rahnella sp. Y9602
Riesia pediculicola USDA	515618	0	0	0	0	0	0	0	0	0	0	582127	Bacteria; Proteobacteria; Gammaproteobacteria; Enterobacteriales; Enterobacteriaceae; Riesia; Riesia pediculicola; Riesia pediculicola USDA
Salmonella enterica subsp. enterica serovar Agona str. SL483	454167	1	0	1	0	0	0	0	1	0	3	4836638	Bacteria; Proteobacteria; Gammaproteobacteria; Enterobacteriales; Enterobacteriaceae; Salmonella; Salmonella enterica; Salmonella enterica subsp. enterica; Salmonella enterica subsp. enterica serovar Agona
Salmonella enterica subsp. enterica serovar Schwarzengrund str. CVM19633	439844	1	0	1	0	0	0	0	1	0	3	4823887	Bacteria; Proteobacteria; Gammaproteobacteria; Enterobacteriales; Enterobacteriaceae; Salmonella; Salmonella enterica; Salmonella enterica subsp. enterica; Salmonella enterica subsp. enterica serovar Schwarzengrund
Salmonella enterica subsp. enterica serovar Typhi Ty2	209261	2	0	1	0	0	0	0	0	0	3	4791961	Bacteria; Proteobacteria; Gammaproteobacteria; Enterobacteriales; Enterobacteriaceae; Salmonella; Salmonella enterica; Salmonella enterica subsp. enterica; Salmonella enterica subsp. enterica serovar Typhi; Salmonella enterica subsp. enterica serovar Typhi Ty2; Salmonella enterica subsp. enterica serovar Typhi Ty2
Salmonella typhimurium LT2	99287.1	1	0	1	0	0	0	0	1	0	3	4951371	Bacteria; Proteobacteria; Gammaproteobacteria; Enterobacteriales; Enterobacteriaceae; Salmonella; Salmonella typhimurium; Salmonella typhimurium LT2; Salmonella typhimurium LT2
Serratia proteamaculans 568	399741	5	0	1	0	0	0	0	0	0	6	5495657	Bacteria; Proteobacteria; Gammaproteobacteria; Enterobacteriales; Enterobacteriaceae; Serratia; Serratia proteamaculans; Serratia proteamaculans 568
Serratia symbiotica str. &#39;Cinara cedri&#39;	568817	0	0	0	0	0	0	0	0	0	0	1762765	Bacteria; Proteobacteria; Gammaproteobacteria; Enterobacteriales; Enterobacteriaceae; Serratia; Serratia symbiotica; Serratia symbiotica str. &#39;Cinara cedri&#39;
Shigella dysenteriae Sd197	300267	3	0	1	0	0	0	0	1	0	5	4560911	Bacteria; Proteobacteria; Gammaproteobacteria; Enterobacteriales; Enterobacteriaceae; Shigella; Shigella dysenteriae; Shigella dysenteriae Sd197
Shigella flexneri 2a str. 2457T	198215	3	0	1	0	0	0	0	1	0	5	4599354	Bacteria; Proteobacteria; Gammaproteobacteria; Enterobacteriales; Enterobacteriaceae; Shigella; Shigella flexneri; Shigella flexneri 2a; Shigella flexneri 2a str. 2457T; Shigella flexneri 2a str. 2457T
Sodalis glossinidius str. &#39;morsitans&#39;	343510	3	0	1	0	0	0	0	0	0	4	4171146	Bacteria; Proteobacteria; Gammaproteobacteria; Enterobacteriales; Enterobacteriaceae; Sodalis; Sodalis glossinidius; Sodalis glossinidius str. &#39;morsitans&#39;; Sodalis glossinidius str. &#39;morsitans&#39;
Blochmannia floridanus	203907	1	0	0	0	0	0	0	0	0	1	705557	Bacteria; Proteobacteria; Gammaproteobacteria; Enterobacteriales; Enterobacteriaceae; unclassified Enterobacteriaceae; ant, tsetse, mealybug, aphid, etc. endosymbionts; ant endosymbionts; Blochmannia; Blochmannia floridanus; Blochmannia floridanus
Hamiltonella defensa 5AT	572266	0	0	0	0	0	0	0	0	0	0	2169363	Bacteria; Proteobacteria; Gammaproteobacteria; Enterobacteriales; Enterobacteriaceae; unclassified Enterobacteriaceae; ant, tsetse, mealybug, aphid, etc. endosymbionts; aphid secondary symbionts; Hamiltonella; Hamiltonella defensa; Hamiltonella defensa 5AT (Acyrthosiphon pisum)
secondary endosymbiont of Ctenarytaina eucalypti Thao2000	1.19925e+06	0	0	0	0	0	0	0	0	0	0	1441139	Bacteria; Proteobacteria; Gammaproteobacteria; Enterobacteriales; Enterobacteriaceae; unclassified Enterobacteriaceae; ant, tsetse, mealybug, aphid, etc. endosymbionts; aphid secondary symbionts; secondary endosymbiont of Ctenarytaina eucalypti Thao2000
secondary endosymbiont of Heteropsylla cubana Thao2000	134287	0	0	0	0	0	0	0	0	0	0	1121596	Bacteria; Proteobacteria; Gammaproteobacteria; Enterobacteriales; Enterobacteriaceae; unclassified Enterobacteriaceae; ant, tsetse, mealybug, aphid, etc. endosymbionts; aphid secondary symbionts; secondary endosymbiont of Heteropsylla cubana Thao2000
Wigglesworthia glossinidia endosymbiont of Glossina brevipalpis	36870.1	0	0	0	0	0	0	0	0	0	0	703004	Bacteria; Proteobacteria; Gammaproteobacteria; Enterobacteriales; Enterobacteriaceae; Wigglesworthia; Wigglesworthia glossinidia; Wigglesworthia glossinidia endosymbiont of Glossina brevipalpis; Wigglesworthia glossinidia endosymbiont of Glossina brevipalpis
Xenorhabdus bovienii SS-2004	406818	1	0	1	0	0	0	0	0	0	2	4225498	Bacteria; Proteobacteria; Gammaproteobacteria; Enterobacteriales; Enterobacteriaceae; Xenorhabdus; Xenorhabdus bovienii; Xenorhabdus bovienii SS-2004
Yersinia bercovieri ATCC 43970	349968	1	0	1	0	0	0	0	0	0	2	4301412	Bacteria; Proteobacteria; Gammaproteobacteria; Enterobacteriales; Enterobacteriaceae; Yersinia; Yersinia bercovieri; Yersinia bercovieri ATCC 43970; Yersinia bercovieri ATCC 43970
Yersinia enterocolitica subsp. enterocolitica 8081	393306	3	0	1	0	0	0	0	0	0	4	4683620	Bacteria; Proteobacteria; Gammaproteobacteria; Enterobacteriales; Enterobacteriaceae; Yersinia; Yersinia enterocolitica; Yersinia enterocolitica subsp. enterocolitica; Yersinia enterocolitica subsp. enterocolitica 8081
Yersinia pestis biovar Medievalis str. 91001	229193	4	0	1	0	0	0	0	0	0	5	4803217	Bacteria; Proteobacteria; Gammaproteobacteria; Enterobacteriales; Enterobacteriaceae; Yersinia; Yersinia pestis; Yersinia pestis biovar Medievalis str. 91001; Yersinia pestis biovar Medievalis str. 91001
Yersinia pseudotuberculosis IP 32953	273123	3	0	1	0	0	0	0	0	0	4	4840899	Bacteria; Proteobacteria; Gammaproteobacteria; Enterobacteriales; Enterobacteriaceae; Yersinia; Yersinia pseudotuberculosis; Yersinia pseudotuberculosis IP 32953; Yersinia pseudotuberculosis IP 32953
Coxiella burnetii CbuG_Q212	434923	1	0	0	0	0	0	0	0	0	1	2008870	Bacteria; Proteobacteria; Gammaproteobacteria; Legionellales; Coxiellaceae; Coxiella; Coxiella burnetii
Diplorickettsia massiliensis 20B	1.15699e+06	0	0	0	0	0	0	0	0	0	0	1727973	Bacteria; Proteobacteria; Gammaproteobacteria; Legionellales; Coxiellaceae; Diplorickettsia; Diplorickettsia massiliensis; Diplorickettsia massiliensis 20B
Rickettsiella grylli	59196.3	0	0	0	0	0	0	0	0	0	0	1581239	Bacteria; Proteobacteria; Gammaproteobacteria; Legionellales; Coxiellaceae; Rickettsiella; Rickettsiella grylli
Legionella pneumophila str. Lens	297245	1	0	0	0	0	0	0	0	0	1	3405519	Bacteria; Proteobacteria; Gammaproteobacteria; Legionellales; Legionellaceae; Legionella; Legionella pneumophila; Legionella pneumophila str. Lens; Legionella pneumophila str. Lens
Legionella pneumophila str. Paris	297246	1	0	0	0	0	0	0	0	0	1	3635495	Bacteria; Proteobacteria; Gammaproteobacteria; Legionellales; Legionellaceae; Legionella; Legionella pneumophila; Legionella pneumophila str. Paris; Legionella pneumophila str. Paris
Legionella pneumophila subsp. pneumophila str. Philadelphia 1	272624	1	0	0	0	0	0	0	0	0	1	3397754	Bacteria; Proteobacteria; Gammaproteobacteria; Legionellales; Legionellaceae; Legionella; Legionella pneumophila; Legionella pneumophila subsp. pneumophila; Legionella pneumophila subsp. pneumophila str. Philadelphia 1; Legionella pneumophila subsp. pneumophila str. Philadelphia 1
Methylococcus capsulatus str. Bath	243233	1	0	0	0	0	1	0	0	0	2	3304561	Bacteria; Proteobacteria; Gammaproteobacteria; Methylococcales; Methylococcaceae; Methylococcus; Methylococcus capsulatus; Methylococcus capsulatus str. Bath; Methylococcus capsulatus str. Bath
Methylomicrobium alcaliphilum	271065	1	0	0	0	0	0	0	0	0	1	4668296	Bacteria; Proteobacteria; Gammaproteobacteria; Methylococcales; Methylococcaceae; Methylomicrobium; Methylomicrobium alcaliphilum
Methylomonas methanica MC09	857087	1	0	0	0	0	0	0	0	0	1	5051681	Bacteria; Proteobacteria; Gammaproteobacteria; Methylococcales; Methylococcaceae; Methylomonas; Methylomonas methanica; Methylomonas methanica MC09
Methylosarcina fibrata AML-C10	1.13244e+06	1	0	0	0	0	0	0	0	0	1	4978064	Bacteria; Proteobacteria; Gammaproteobacteria; Methylococcales; Methylococcaceae; Methylosarcina; Methylosarcina fibrata; Methylosarcina fibrata AML-C10
Methylovulum miyakonense HT12	1.07885e+06	1	0	0	0	0	0	0	0	0	1	4686343	Bacteria; Proteobacteria; Gammaproteobacteria; Methylococcales; Methylococcaceae; Methylovulum; Methylovulum miyakonense; Methylovulum miyakonense HT12
Alcanivorax borkumensis SK2	393595	1	0	0	0	0	0	0	0	0	1	3120143	Bacteria; Proteobacteria; Gammaproteobacteria; Oceanospirillales; Alcanivoracaceae; Alcanivorax; Alcanivorax borkumensis; Alcanivorax borkumensis SK2; Alcanivorax borkumensis SK2
Endozoicomonas elysicola DSM 22380	1.12186e+06	3	0	0	0	0	0	0	0	1	4	5545378	Bacteria; Proteobacteria; Gammaproteobacteria; Oceanospirillales; Hahellaceae; Endozoicomonas; Endozoicomonas elysicola; Endozoicomonas elysicola DSM 22380
Hahella chejuensis KCTC 2396	349522	3	0	0	0	0	0	0	0	0	3	7215267	Bacteria; Proteobacteria; Gammaproteobacteria; Oceanospirillales; Hahellaceae; Hahella; Hahella chejuensis; Hahella chejuensis KCTC 2396; Hahella chejuensis KCTC 2396
Chromohalobacter salexigens DSM 3043	290398	3	0	1	0	0	0	0	1	0	5	3696649	Bacteria; Proteobacteria; Gammaproteobacteria; Oceanospirillales; Halomonadaceae; Chromohalobacter; Chromohalobacter salexigens; Chromohalobacter salexigens DSM 3043; Chromohalobacter salexigens DSM 3043
Halomonas elongata DSM 2581	768066	5	0	2	0	0	0	0	0	0	7	4061296	Bacteria; Proteobacteria; Gammaproteobacteria; Oceanospirillales; Halomonadaceae; Halomonas; Halomonas elongata; Halomonas elongata DSM 2581
Portiera aleyrodidarum BT-B	1.20611e+06	0	0	0	0	0	0	0	0	0	0	358242	Bacteria; Proteobacteria; Gammaproteobacteria; Oceanospirillales; Halomonadaceae; Zymobacter group; whitefly endosymbionts; Portiera; Portiera aleyrodidarum; Portiera aleyrodidarum BT-B
Bermanella marisrubri	207949	1	0	0	0	0	0	0	0	0	1	2737582	Bacteria; Proteobacteria; Gammaproteobacteria; Oceanospirillales; Oceanospirillaceae; Bermanella; Bermanella marisrubri
Marinomonas sp. MWYL1	400669	3	0	1	0	0	0	3	0	0	7	5100344	Bacteria; Proteobacteria; Gammaproteobacteria; Oceanospirillales; Oceanospirillaceae; Marinomonas; Marinomonas sp. MWYL1
Thalassolituus oleivorans MIL-1	1.29859e+06	1	0	0	0	0	0	0	0	0	1	3920328	Bacteria; Proteobacteria; Gammaproteobacteria; Oceanospirillales; Oceanospirillaceae; Thalassolituus; Thalassolituus oleivorans; Thalassolituus oleivorans MIL-1
Actinobacillus pleuropneumoniae L20	416270	1	0	1	0	0	0	0	0	0	2	2274482	Bacteria; Proteobacteria; Gammaproteobacteria; Pasteurellales; Pasteurellaceae; Actinobacillus; Actinobacillus pleuropneumoniae; Actinobacillus pleuropneumoniae L20; Actinobacillus pleuropneumoniae L20
Actinobacillus succinogenes 130Z	339672	2	0	0	0	0	0	0	0	0	2	2319663	Bacteria; Proteobacteria; Gammaproteobacteria; Pasteurellales; Pasteurellaceae; Actinobacillus; Actinobacillus succinogenes; Actinobacillus succinogenes 130Z
Actinobacillus suis H91-0380	696748	1	0	1	0	0	0	0	0	0	2	2484940	Bacteria; Proteobacteria; Gammaproteobacteria; Pasteurellales; Pasteurellaceae; Actinobacillus; Actinobacillus suis; Actinobacillus suis H91-0380
Aggregatibacter actinomycetemcomitans D7S-1	694569	1	0	1	0	0	0	0	0	0	2	2309828	Bacteria; Proteobacteria; Gammaproteobacteria; Pasteurellales; Pasteurellaceae; Aggregatibacter; Aggregatibacter actinomycetemcomitans; Aggregatibacter actinomycetemcomitans D7S-1
Aggregatibacter aphrophilus NJ8700	634176	1	0	1	0	0	0	0	0	0	2	2313035	Bacteria; Proteobacteria; Gammaproteobacteria; Pasteurellales; Pasteurellaceae; Aggregatibacter; Aggregatibacter aphrophilus; Aggregatibacter aphrophilus NJ8700
Bibersteinia trehalosi USDA-ARS-USMARC-192	1.17138e+06	1	0	1	0	0	0	0	0	0	2	2407846	Bacteria; Proteobacteria; Gammaproteobacteria; Pasteurellales; Pasteurellaceae; Bibersteinia; Bibersteinia trehalosi; Bibersteinia trehalosi USDA-ARS-USMARC-192
Gallibacterium anatis UMN179	1.00506e+06	1	0	1	0	0	0	0	0	0	2	2694139	Bacteria; Proteobacteria; Gammaproteobacteria; Pasteurellales; Pasteurellaceae; Gallibacterium; Gallibacterium anatis; Gallibacterium anatis UMN179
Haemophilus ducreyi 35000HP	233412	1	0	1	0	0	0	0	0	0	2	1698955	Bacteria; Proteobacteria; Gammaproteobacteria; Pasteurellales; Pasteurellaceae; Haemophilus; Haemophilus ducreyi; Haemophilus ducreyi 35000HP; Haemophilus ducreyi 35000HP
Haemophilus influenzae Rd KW20	71421.1	1	0	1	0	0	0	0	0	0	2	1830138	Bacteria; Proteobacteria; Gammaproteobacteria; Pasteurellales; Pasteurellaceae; Haemophilus; Haemophilus influenzae; Haemophilus influenzae Rd KW20; Haemophilus influenzae Rd KW20
Haemophilus parainfluenzae T3T1	862965	1	0	1	0	0	0	0	0	0	2	2086875	Bacteria; Proteobacteria; Gammaproteobacteria; Pasteurellales; Pasteurellaceae; Haemophilus; Haemophilus parainfluenzae; Haemophilus parainfluenzae T3T1
Haemophilus parasuis SH0165	557724	1	0	1	0	0	0	0	0	0	2	2269156	Bacteria; Proteobacteria; Gammaproteobacteria; Pasteurellales; Pasteurellaceae; Haemophilus; Haemophilus parasuis
Haemophilus somnus 129PT	205914	1	0	1	0	0	0	0	0	0	2	2012878	Bacteria; Proteobacteria; Gammaproteobacteria; Pasteurellales; Pasteurellaceae; Histophilus; Histophilus somni; Haemophilus somnus 129PT
Mannheimia haemolytica M42548	1.31693e+06	1	0	1	0	0	0	0	0	0	2	2731870	Bacteria; Proteobacteria; Gammaproteobacteria; Pasteurellales; Pasteurellaceae; Mannheimia; Mannheimia haemolytica; Mannheimia haemolytica M42548
Mannheimia succiniciproducens MBEL55E	221988	1	0	0	0	0	0	0	0	0	1	2314078	Bacteria; Proteobacteria; Gammaproteobacteria; Pasteurellales; Pasteurellaceae; Mannheimia; Mannheimia succiniciproducens; Mannheimia succiniciproducens MBEL55E; Mannheimia succiniciproducens MBEL55E
Pasteurella multocida subsp. multocida str. Pm70	272843	1	0	1	0	0	0	0	0	0	2	2257487	Bacteria; Proteobacteria; Gammaproteobacteria; Pasteurellales; Pasteurellaceae; Pasteurella; Pasteurella multocida; Pasteurella multocida subsp. multocida; Pasteurella multocida subsp. multocida str. Pm70; Pasteurella multocida subsp. multocida str. Pm70
Acinetobacter baumannii ATCC 17978	400667	1	0	3	0	0	0	0	1	0	5	4001457	Bacteria; Proteobacteria; Gammaproteobacteria; Pseudomonadales; Moraxellaceae; Acinetobacter; Acinetobacter baumannii; Acinetobacter baumannii ATCC 17978; Acinetobacter baumannii ATCC 17978
Acinetobacter baylyi DSM 14961 = CIP 107474	1.12092e+06	3	1	2	0	0	0	0	0	0	6	3595248	Bacteria; Proteobacteria; Gammaproteobacteria; Pseudomonadales; Moraxellaceae; Acinetobacter; Acinetobacter baylyi; Acinetobacter baylyi DSM 14961 = CIP 107474
Acinetobacter calcoaceticus PHEA-2	871585	3	0	2	0	0	0	0	1	0	6	3862530	Bacteria; Proteobacteria; Gammaproteobacteria; Pseudomonadales; Moraxellaceae; Acinetobacter; Acinetobacter calcoaceticus/baumannii complex; Acinetobacter calcoaceticus; Acinetobacter calcoaceticus PHEA-2
Acinetobacter radioresistens SH164	575589	2	0	1	0	0	0	0	0	0	3	3158014	Bacteria; Proteobacteria; Gammaproteobacteria; Pseudomonadales; Moraxellaceae; Acinetobacter; Acinetobacter radioresistens; Acinetobacter radioresistens SH164
Enhydrobacter aerosaccus SK60	553217	1	0	1	0	0	0	0	0	0	2	2702626	Bacteria; Proteobacteria; Gammaproteobacteria; Pseudomonadales; Moraxellaceae; Enhydrobacter; Enhydrobacter aerosaccus; Enhydrobacter aerosaccus SK60
Moraxella catarrhalis RH4	749219	1	0	1	0	0	0	0	0	0	2	1863286	Bacteria; Proteobacteria; Gammaproteobacteria; Pseudomonadales; Moraxellaceae; Moraxella; Branhamella; Moraxella catarrhalis; Moraxella catarrhalis RH4
Psychrobacter sp. 273-4	259536	1	0	1	0	0	0	0	0	0	2	2650701	Bacteria; Proteobacteria; Gammaproteobacteria; Pseudomonadales; Moraxellaceae; Psychrobacter; Psychrobacter arcticus; Psychrobacter sp. 273-4; Psychrobacter sp. 273-4
Psychrobacter cryohalolentis K5	335284	3	0	1	0	0	0	0	0	1	5	3101097	Bacteria; Proteobacteria; Gammaproteobacteria; Pseudomonadales; Moraxellaceae; Psychrobacter; Psychrobacter cryohalolentis; Psychrobacter cryohalolentis K5; Psychrobacter cryohalolentis K5
Azotobacter vinelandii DJ	322710	1	0	1	0	0	0	0	0	0	2	5365318	Bacteria; Proteobacteria; Gammaproteobacteria; Pseudomonadales; Pseudomonadaceae; Azotobacter group; Azotobacter; Azotobacter vinelandii; Azotobacter vinelandii DJ
Cellvibrio gilvus ATCC 13127	593908	0	1	0	0	0	0	0	0	0	1	3526441	Bacteria; Proteobacteria; Gammaproteobacteria; Pseudomonadales; Pseudomonadaceae; Cellvibrio; Cellvibrio gilvus; Cellvibrio gilvus ATCC 13127 ([Cellvibrio] gilvus ATCC 13127)
Cellvibrio japonicus Ueda107	498211	2	0	1	0	0	1	0	0	0	4	4576573	Bacteria; Proteobacteria; Gammaproteobacteria; Pseudomonadales; Pseudomonadaceae; Cellvibrio; Cellvibrio japonicus; Cellvibrio japonicus Ueda107
Pseudomonas aeruginosa PAO1	208964	4	1	3	0	0	0	0	1	0	9	6264403	Bacteria; Proteobacteria; Gammaproteobacteria; Pseudomonadales; Pseudomonadaceae; Pseudomonas; Pseudomonas aeruginosa group; Pseudomonas aeruginosa; Pseudomonas aeruginosa PAO1; Pseudomonas aeruginosa PAO1
Pseudomonas fluorescens PfO-1	205922	5	2	1	0	0	0	1	3	0	12	6438405	Bacteria; Proteobacteria; Gammaproteobacteria; Pseudomonadales; Pseudomonadaceae; Pseudomonas; Pseudomonas fluorescens group; Pseudomonas fluorescens; Pseudomonas fluorescens PfO-1; Pseudomonas fluorescens PfO-1
Pseudomonas fulva 12-X	743720	3	0	1	0	0	0	0	1	0	5	4920769	Bacteria; Proteobacteria; Gammaproteobacteria; Pseudomonadales; Pseudomonadaceae; Pseudomonas; Pseudomonas putida group; Pseudomonas fulva; Pseudomonas fulva 12-X
Pseudomonas putida KT2440	160488	7	0	2	0	0	1	0	0	0	10	6181863	Bacteria; Proteobacteria; Gammaproteobacteria; Pseudomonadales; Pseudomonadaceae; Pseudomonas; Pseudomonas putida group; Pseudomonas putida; Pseudomonas putida KT2440; Pseudomonas putida KT2440
Pseudomonas syringae pv. phaseolicola 1448A	264730	5	0	1	1	0	0	0	2	0	9	6112448	Bacteria; Proteobacteria; Gammaproteobacteria; Pseudomonadales; Pseudomonadaceae; Pseudomonas; Pseudomonas syringae group; Pseudomonas syringae group genomosp. 2; Pseudomonas savastanoi; Pseudomonas syringae pv. phaseolicola; Pseudomonas syringae pv. phaseolicola 1448A; Pseudomonas syringae pv. phaseolicola 1448A
Vesicomyosocius okutanii HA	412966	1	0	0	0	0	0	0	0	0	1	1022154	Bacteria; Proteobacteria; Gammaproteobacteria; sulfur-oxidizing symbionts.
Francisella noatunensis subsp. orientalis str. Toba 04	1.16339e+06	1	0	0	0	0	0	0	0	0	1	1847202	Bacteria; Proteobacteria; Gammaproteobacteria; Thiotrichales; Francisellaceae; Francisella; Francisella noatunensis; Francisella noatunensis subsp. orientalis; Francisella noatunensis subsp. orientalis str. Toba 04
Francisella philomiragia subsp. philomiragia ATCC 25017	484022	1	0	0	0	0	0	0	0	0	1	2049711	Bacteria; Proteobacteria; Gammaproteobacteria; Thiotrichales; Francisellaceae; Francisella; Francisella philomiragia; Francisella philomiragia subsp. philomiragia; Francisella philomiragia subsp. philomiragia ATCC 25017
Francisella tularensis subsp. tularensis FSC198	393116	1	0	0	0	0	0	0	0	0	1	1892616	Bacteria; Proteobacteria; Gammaproteobacteria; Thiotrichales; Francisellaceae; Francisella; Francisella tularensis; Francisella tularensis subsp. tularensis; Francisella tularensis subsp. tularensis FSC198; Francisella tularensis subsp. tularensis FSC198
Cycloclasticus pugetii PS-1	655438	1	0	0	0	0	0	0	0	0	1	2383924	Bacteria; Proteobacteria; Gammaproteobacteria; Thiotrichales; Piscirickettsiaceae; Cycloclasticus; Cycloclasticus pugetii; Cycloclasticus pugetii PS-1
Methylophaga aminisulfidivorans MP	1.02688e+06	1	0	0	0	0	0	0	0	0	1	3261960	Bacteria; Proteobacteria; Gammaproteobacteria; Thiotrichales; Piscirickettsiaceae; Methylophaga; Methylophaga aminisulfidivorans; Methylophaga aminisulfidivorans MP
Thioalkalimicrobium cyclicum ALM1	717773	1	0	0	0	0	0	0	0	0	1	1932455	Bacteria; Proteobacteria; Gammaproteobacteria; Thiotrichales; Piscirickettsiaceae; Thioalkalimicrobium; Thioalkalimicrobium cyclicum; Thioalkalimicrobium cyclicum ALM1
Thiomicrospira crunogena XCL-2	317025	1	0	0	0	0	0	0	0	0	1	2427734	Bacteria; Proteobacteria; Gammaproteobacteria; Thiotrichales; Piscirickettsiaceae; Thiomicrospira; Thiomicrospira crunogena; Thiomicrospira crunogena XCL-2; Thiomicrospira crunogena XCL-2
Beggiatoa alba B18LD	395493	1	0	0	0	0	0	1	0	0	2	4263346	Bacteria; Proteobacteria; Gammaproteobacteria; Thiotrichales; Thiotrichaceae; Beggiatoa; Beggiatoa alba; Beggiatoa alba B18LD
Thiothrix nivea DSM 5205	870187	1	0	0	0	0	0	0	0	0	1	4690611	Bacteria; Proteobacteria; Gammaproteobacteria; Thiotrichales; Thiotrichaceae; Thiothrix; Thiothrix nivea; Thiothrix nivea DSM 5205
Fangia hongkongensis DSM 21703	1.12188e+06	1	0	0	0	0	0	0	0	0	1	2946478	Bacteria; Proteobacteria; Gammaproteobacteria; Thiotrichales; unclassified Thiotrichales; Fangia; Fangia hongkongensis; Fangia hongkongensis DSM 21703
Baumannia cicadellinicola str. Hc	374463	1	0	0	0	0	0	0	0	0	1	686194	Bacteria; Proteobacteria; Gammaproteobacteria; unclassified Gammaproteobacteria; Baumannia; Baumannia cicadellinicola
Congregibacter litoralis KT71	314285	3	1	0	1	0	0	1	0	0	6	4344414	Bacteria; Proteobacteria; Gammaproteobacteria; unclassified Gammaproteobacteria; Congregibacter; Congregibacter litoralis; Congregibacter litoralis KT71
Kangiella koreensis DSM 16069	523792	2	0	0	0	0	0	0	0	0	2	2852073	Bacteria; Proteobacteria; Gammaproteobacteria; unclassified Gammaproteobacteria; Kangiella; Kangiella koreensis; Kangiella koreensis DSM 16069
Reinekea blandensis MED297	314284	1	1	0	0	0	0	1	0	0	3	4490073	Bacteria; Proteobacteria; Gammaproteobacteria; unclassified Gammaproteobacteria; Reinekea; Reinekea blandensis; Reinekea blandensis MED297
SAR86 cluster bacterium SAR86E	1.20837e+06	1	0	0	0	0	0	0	0	0	1	1396800	Bacteria; Proteobacteria; Gammaproteobacteria; unclassified Gammaproteobacteria; SAR86 cluster; SAR86 cluster bacterium SAR86E
Simiduia agarivorans SA1 = DSM 21679	1.11765e+06	1	0	0	0	0	0	0	0	0	1	4309711	Bacteria; Proteobacteria; Gammaproteobacteria; unclassified Gammaproteobacteria; Simiduia; Simiduia agarivorans; Simiduia agarivorans SA1 = DSM 21679
gamma proteobacterium NOR51-B	565045	5	1	1	0	0	0	0	0	0	7	3261541	Bacteria; Proteobacteria; Gammaproteobacteria; unclassified Gammaproteobacteria; unclassified Gammaproteobacteria (miscellaneous); gamma proteobacterium NOR51-B
marine gamma proteobacterium HTCC2080	247639	6	0	0	0	0	0	0	0	0	6	3576081	Bacteria; Proteobacteria; Gammaproteobacteria; unclassified Gammaproteobacteria; unclassified Gammaproteobacteria (miscellaneous); marine gamma proteobacterium HTCC2080
Aliivibrio salmonicida LFI1238	316276	3	0	1	0	0	0	0	0	0	4	4536986	Bacteria; Proteobacteria; Gammaproteobacteria; Vibrionales; Vibrionaceae; Aliivibrio; Aliivibrio salmonicida; Aliivibrio salmonicida LFI1238
Grimontia hollisae CIP 101886	675812	1	0	1	0	0	0	0	0	0	2	4002786	Bacteria; Proteobacteria; Gammaproteobacteria; Vibrionales; Vibrionaceae; Grimontia; Grimontia hollisae; Grimontia hollisae CIP 101886
Vibrio anguillarum 775	882102	1	0	1	0	0	0	0	0	1	3	4052047	Bacteria; Proteobacteria; Gammaproteobacteria; Vibrionales; Vibrionaceae; Listonella; Listonella anguillarum; Listonella anguillarum serovar O1; Vibrio anguillarum 775
Photobacterium angustum S14	314292	3	0	1	0	0	0	0	0	0	4	5034409	Bacteria; Proteobacteria; Gammaproteobacteria; Vibrionales; Vibrionaceae; Photobacterium; Photobacterium angustum; Photobacterium angustum S14
Photobacterium damselae subsp. damselae CIP 102761	675817	2	1	0	0	0	0	0	0	1	4	5046328	Bacteria; Proteobacteria; Gammaproteobacteria; Vibrionales; Vibrionaceae; Photobacterium; Photobacterium damselae; Photobacterium damselae subsp. damselae; Photobacterium damselae subsp. damselae CIP 102761
Photobacterium profundum SS9	298386	4	0	1	0	0	0	0	0	1	6	6403280	Bacteria; Proteobacteria; Gammaproteobacteria; Vibrionales; Vibrionaceae; Photobacterium; Photobacterium profundum; Photobacterium profundum SS9; Photobacterium profundum SS9
Vibrio cholerae O1 biovar eltor str. N16961	243277	1	0	1	0	0	0	0	0	0	2	4033464	Bacteria; Proteobacteria; Gammaproteobacteria; Vibrionales; Vibrionaceae; Vibrio; Vibrio cholerae; Vibrio cholerae O1; Vibrio cholerae O1 biovar eltor; Vibrio cholerae O1 biovar eltor str. N16961; Vibrio cholerae O1 biovar eltor str. N16961
Vibrio coralliilyticus ATCC BAA-450	675814	6	0	4	0	0	0	0	0	1	11	5680628	Bacteria; Proteobacteria; Gammaproteobacteria; Vibrionales; Vibrionaceae; Vibrio; Vibrio coralliilyticus; Vibrio coralliilyticus ATCC BAA-450
Vibrio fischeri ES114	312309	3	0	2	0	0	0	0	0	0	5	4284050	Bacteria; Proteobacteria; Gammaproteobacteria; Vibrionales; Vibrionaceae; Vibrio; Vibrio fischeri; Vibrio fischeri ES114; Vibrio fischeri ES114
Vibrio harveyi ATCC BAA-1116	338187	5	0	1	0	0	0	0	0	0	6	6058377	Bacteria; Proteobacteria; Gammaproteobacteria; Vibrionales; Vibrionaceae; Vibrio; Vibrio harveyi; Vibrio harveyi ATCC BAA-1116; Vibrio harveyi ATCC BAA-1116
Vibrio parahaemolyticus RIMD 2210633	223927	3	0	0	0	0	0	0	0	0	3	5165770	Bacteria; Proteobacteria; Gammaproteobacteria; Vibrionales; Vibrionaceae; Vibrio; Vibrio parahaemolyticus; Vibrio parahaemolyticus RIMD 2210633
Pseudoxanthomonas suwonensis 11-1	743721	1	0	1	0	0	1	0	1	0	4	3419049	Bacteria; Proteobacteria; Gammaproteobacteria; Xanthomonadales; Xanthomonadaceae; Pseudoxanthomonas; Pseudoxanthomonas suwonensis; Pseudoxanthomonas suwonensis 11-1
Rhodanobacter sp. 2APBS1	666685	2	0	1	0	0	1	0	0	0	4	4167392	Bacteria; Proteobacteria; Gammaproteobacteria; Xanthomonadales; Xanthomonadaceae; Rhodanobacter; Rhodanobacter sp. 2APBS1
Stenotrophomonas maltophilia R551-3	391008	1	0	1	0	0	0	0	1	0	3	4573969	Bacteria; Proteobacteria; Gammaproteobacteria; Xanthomonadales; Xanthomonadaceae; Stenotrophomonas; Stenotrophomonas maltophilia
Wohlfahrtiimonas chitiniclastica DSM 18708	1.1235e+06	1	0	0	0	0	0	0	0	0	1	1991020	Bacteria; Proteobacteria; Gammaproteobacteria; Xanthomonadales; Xanthomonadaceae; Wohlfahrtiimonas; Wohlfahrtiimonas chitiniclastica; Wohlfahrtiimonas chitiniclastica DSM 18708
Xanthomonas axonopodis pv. citri str. 306	190486	1	1	1	1	0	1	0	1	0	6	5274174	Bacteria; Proteobacteria; Gammaproteobacteria; Xanthomonadales; Xanthomonadaceae; Xanthomonas; Xanthomonas axonopodis; Xanthomonas axonopodis pv. citri; Xanthomonas axonopodis pv. citri str. 306; Xanthomonas axonopodis pv. citri str. 306
Xanthomonas campestris pv. campestris str. B100	509169	1	0	1	1	0	1	0	1	0	5	5079002	Bacteria; Proteobacteria; Gammaproteobacteria; Xanthomonadales; Xanthomonadaceae; Xanthomonas; Xanthomonas campestris; Xanthomonas campestris pv. campestris
Xanthomonas campestris pv. campestris ATCC 33913	190485	1	0	1	1	0	1	0	1	0	5	5076188	Bacteria; Proteobacteria; Gammaproteobacteria; Xanthomonadales; Xanthomonadaceae; Xanthomonas; Xanthomonas campestris; Xanthomonas campestris pv. campestris; Xanthomonas campestris pv. campestris ATCC 33913; Xanthomonas campestris pv. campestris ATCC 33913
Xylella fastidiosa 9a5c	160492	1	0	1	0	0	1	0	0	0	3	2731750	Bacteria; Proteobacteria; Gammaproteobacteria; Xanthomonadales; Xanthomonadaceae; Xylella; Xylella fastidiosa; Xylella fastidiosa 9a5c; Xylella fastidiosa 9a5c
Xylella fastidiosa Ann-1	155920	1	0	1	0	0	1	0	0	0	3	2674522	Bacteria; Proteobacteria; Gammaproteobacteria; Xanthomonadales; Xanthomonadaceae; Xylella; Xylella fastidiosa; Xylella fastidiosa Ann-1; Xylella fastidiosa Ann-1
Magnetococcus sp. MC-1	156890	1	0	0	0	0	0	0	0	0	1	4719581	Bacteria; Proteobacteria; unclassified Proteobacteria; Magnetococcus; Magnetococcus sp. MC-1
Mariprofundus ferrooxydans PV-1	314345	1	0	0	0	0	0	0	0	0	1	2992730	Bacteria; Proteobacteria; Zetaproteobacteria; Mariprofundales; Mariprofundaceae; Mariprofundus; Mariprofundus ferrooxydans; Mariprofundus ferrooxydans PV-1
Brachyspira murdochii DSM 12563	526225	1	0	0	0	0	0	0	0	0	1	3241804	Bacteria; Spirochaetes; Spirochaetes (class); Spirochaetales; Brachyspiraceae; Brachyspira; Brachyspira murdochii; Brachyspira murdochii DSM 12563
Leptospira biflexa serovar Patoc strain &#39;Patoc 1	355278	0	1	0	0	0	0	0	0	0	1	3956089	Bacteria; Spirochaetes; Spirochaetes (class); Spirochaetales; Leptospiraceae; Leptospira; Leptospira biflexa; Leptospira biflexa serovar Patoc; Leptospira biflexa serovar Patoc strain &#39;Patoc 1 (Ames)&#39;
Leptospira interrogans serovar Copenhageni str. Fiocruz L1-130	267671	0	1	0	0	0	0	0	0	0	1	4627366	Bacteria; Spirochaetes; Spirochaetes (class); Spirochaetales; Leptospiraceae; Leptospira; Leptospira interrogans; Leptospira interrogans serovar Copenhageni; Leptospira interrogans serovar Copenhageni str. Fiocruz L1-130; Leptospira interrogans serovar Copenhageni str. Fiocruz L1-130
Borrelia afzelii PKo	390236	0	0	0	0	0	0	0	0	0	0	1201674	Bacteria; Spirochaetes; Spirochaetes (class); Spirochaetales; Spirochaetaceae; Borrelia; Borrelia burgdorferi group; Borrelia afzelii; Borrelia afzelii PKo; Borrelia afzelii PKo
Borrelia burgdorferi B31	224326	0	0	0	0	0	0	0	0	0	0	1519856	Bacteria; Spirochaetes; Spirochaetes (class); Spirochaetales; Spirochaetaceae; Borrelia; Borrelia burgdorferi group; Borrelia burgdorferi; Borrelia burgdorferi B31; Borrelia burgdorferi B31
Borrelia garinii PBi	290434	0	0	0	0	0	0	0	0	0	0	986914	Bacteria; Spirochaetes; Spirochaetes (class); Spirochaetales; Spirochaetaceae; Borrelia; Borrelia burgdorferi group; Borrelia garinii; Borrelia garinii PBi; Borrelia garinii PBi
Borrelia valaisiana VS116	445987	0	0	0	0	0	0	0	0	0	0	1258864	Bacteria; Spirochaetes; Spirochaetes (class); Spirochaetales; Spirochaetaceae; Borrelia; Borrelia burgdorferi group; Borrelia valaisiana; Borrelia valaisiana VS116
Borrelia hermsii DAH	314723	0	0	0	0	0	0	0	0	0	0	922307	Bacteria; Spirochaetes; Spirochaetes (class); Spirochaetales; Spirochaetaceae; Borrelia; Borrelia hermsii
Spirochaeta coccoides DSM 17374	760011	1	0	0	0	0	0	0	0	0	1	2227296	Bacteria; Spirochaetes; Spirochaetes (class); Spirochaetales; Spirochaetaceae; Spirochaeta; Spirochaeta coccoides; Spirochaeta coccoides DSM 17374
Spirochaeta smaragdinae DSM 11293	573414	3	0	0	0	0	0	0	0	0	3	4653970	Bacteria; Spirochaetes; Spirochaetes (class); Spirochaetales; Spirochaetaceae; Spirochaeta; Spirochaeta smaragdinae; Spirochaeta smaragdinae DSM 11293
Spirochaeta thermophila DSM 6192	665571	1	0	0	0	0	0	0	0	0	1	2472645	Bacteria; Spirochaetes; Spirochaetes (class); Spirochaetales; Spirochaetaceae; Spirochaeta; Spirochaeta thermophila; Spirochaeta thermophila DSM 6192
Treponema denticola ATCC 35405	243275	1	0	0	0	0	0	0	0	0	1	2843201	Bacteria; Spirochaetes; Spirochaetes (class); Spirochaetales; Spirochaetaceae; Treponema; Treponema denticola; Treponema denticola ATCC 35405; Treponema denticola ATCC 35405
Treponema pallidum subsp. pallidum str. Nichols	243276	0	0	0	0	0	0	0	0	0	0	1138011	Bacteria; Spirochaetes; Spirochaetes (class); Spirochaetales; Spirochaetaceae; Treponema; Treponema pallidum; Treponema pallidum subsp. pallidum; Treponema pallidum subsp. pallidum str. Nichols; Treponema pallidum subsp. pallidum str. Nichols
Treponema primitia ZAS-2	545694	1	1	0	0	0	0	0	0	0	2	4059867	Bacteria; Spirochaetes; Spirochaetes (class); Spirochaetales; Spirochaetaceae; Treponema; Treponema primitia; Treponema primitia ZAS-2
Treponema succinifaciens DSM 2489	869209	0	0	0	0	0	0	0	0	0	0	2897425	Bacteria; Spirochaetes; Spirochaetes (class); Spirochaetales; Spirochaetaceae; Treponema; Treponema succinifaciens; Treponema succinifaciens DSM 2489
Leptonema illini DSM 21528	929563	1	1	0	0	0	0	0	0	0	2	4521060	Bacteria; Spirochaetes; Spirochaetia; Spirochaetales; Leptospiraceae; Leptonema; Leptonema illini; Leptonema illini DSM 21528
Leptospira broomii str. 5399	1.04979e+06	0	0	0	0	0	0	0	0	0	0	4485045	Bacteria; Spirochaetes; Spirochaetia; Spirochaetales; Leptospiraceae; Leptospira; Leptospira broomii; Leptospira broomii str. 5399
Turneriella parva DSM 21527	869212	1	0	0	0	0	0	0	0	0	1	4409302	Bacteria; Spirochaetes; Spirochaetia; Spirochaetales; Leptospiraceae; Turneriella; Turneriella parva; Turneriella parva DSM 21527
Dethiosulfovibrio peptidovorans DSM 11002	469381	2	0	0	0	0	0	0	0	0	2	2525250	Bacteria; Synergistetes; [Clostridiales] Family XV. Incertae Sedis; Dethiosulfovibrio; Dethiosulfovibrio peptidovorans; Dethiosulfovibrio peptidovorans DSM 11002
Aminobacterium colombiense DSM 12261	572547	2	1	0	0	0	0	0	0	1	4	1980592	Bacteria; Synergistetes; Synergistia; Synergistales; Synergistaceae; Aminobacterium; Aminobacterium colombiense; Aminobacterium colombiense DSM 12261
Aminomonas paucivorans DSM 12260	584708	2	0	0	0	0	0	0	0	0	2	2630170	Bacteria; Synergistetes; Synergistia; Synergistales; Synergistaceae; Aminomonas; Aminomonas paucivorans; Aminomonas paucivorans DSM 12260
Anaerobaculum mobile DSM 13181	891968	1	0	0	0	0	0	0	0	0	1	2160700	Bacteria; Synergistetes; Synergistia; Synergistales; Synergistaceae; Anaerobaculum; Anaerobaculum mobile; Anaerobaculum mobile DSM 13181
Jonquetella anthropi E3_33 E1	645512	1	0	0	0	0	0	0	0	0	1	1790058	Bacteria; Synergistetes; Synergistia; Synergistales; Synergistaceae; Jonquetella; Jonquetella anthropi; Jonquetella anthropi E3_33 E1
Thermanaerovibrio acidaminovorans DSM 6589	525904	1	0	0	0	0	0	0	0	0	1	1848474	Bacteria; Synergistetes; Synergistia; Synergistales; Synergistaceae; Thermanaerovibrio; Thermanaerovibrio acidaminovorans; Thermanaerovibrio acidaminovorans DSM 6589
Caldicellulosiruptor saccharolyticus DSM 8903	351627	1	0	0	0	0	0	0	0	0	1	2970275	Bacteria; Synergistetes; Syntrophomonadaceae; Caldicellulosiruptor; Caldicellulosiruptor saccharolyticus; Caldicellulosiruptor saccharolyticus DSM 8903
Syntrophomonas wolfei subsp. wolfei str. Goettingen	335541	0	0	0	0	0	0	0	0	0	0	2936195	Bacteria; Synergistetes; Syntrophomonadaceae; Syntrophomonas; Syntrophomonas wolfei; Syntrophomonas wolfei subsp. wolfei; Syntrophomonas wolfei subsp. wolfei str. Goettingen
Synergistetes bacterium SGP1	651822	1	0	0	0	0	0	0	0	0	1	2728333	Bacteria; Synergistetes; unclassified Synergistetes; Synergistetes bacterium SGP1
Acholeplasma laidlawii PG-8A	441768	0	0	0	0	0	0	0	0	0	0	1496992	Bacteria; Tenericutes; Mollicutes; Acholeplasmatales; Acholeplasmataceae; Acholeplasma; Acholeplasma laidlawii
Phytoplasma mali	37692.4	0	0	0	0	0	0	0	0	0	0	601943	Bacteria; Tenericutes; Mollicutes; Acholeplasmatales; Acholeplasmataceae; Phytoplasma; 16SrX (Apple proliferation group); Phytoplasma mali
Phytoplasma australiense	59748.8	0	0	0	0	0	0	0	0	0	0	879959	Bacteria; Tenericutes; Mollicutes; Acholeplasmatales; Acholeplasmataceae; Phytoplasma; 16SrXII (Stolbur group); Phytoplasma australiense
Spiroplasma melliferum KC3	570510	2	0	0	0	0	0	0	0	0	2	1293851	Bacteria; Tenericutes; Mollicutes; Entomoplasmatales; Spiroplasmataceae; Spiroplasma; Spiroplasma melliferum; Spiroplasma melliferum KC3
Mycoplasma agalactiae PG2	347257	0	0	0	0	0	0	0	0	0	0	877438	Bacteria; Tenericutes; Mollicutes; Mycoplasmatales; Mycoplasmataceae; Mycoplasma; Mycoplasma agalactiae; Mycoplasma agalactiae PG2
Mycoplasma conjunctivae	45361.3	0	0	0	0	0	0	0	0	0	0	846214	Bacteria; Tenericutes; Mollicutes; Mycoplasmatales; Mycoplasmataceae; Mycoplasma; Mycoplasma conjunctivae
Thermodesulfatator indicus DSM 15286	667014	0	0	0	0	0	0	0	0	0	0	2322224	Bacteria; Thermodesulfobacteria; Thermodesulfobacteria (class); Thermodesulfobacteriales; Thermodesulfobacteriaceae; Thermodesulfatator; Thermodesulfatator indicus; Thermodesulfatator indicus DSM 15286
Thermodesulfobacterium sp. OPB45	795359	0	0	0	0	0	0	0	0	0	0	1634377	Bacteria; Thermodesulfobacteria; Thermodesulfobacteria (class); Thermodesulfobacteriales; Thermodesulfobacteriaceae; Thermodesulfobacterium; Thermodesulfobacterium sp. OPB45
Fervidobacterium nodosum Rt17-B1	381765	0	0	0	0	0	0	0	0	0	0	1948941	Bacteria; Thermotogae; Thermotogae (class); Thermotogales; Thermotogaceae; Fervidobacterium; Fervidobacterium nodosum; Fervidobacterium nodosum Rt17-B1
Kosmotoga olearia TBF 19.5.1	521045	1	0	0	0	0	0	0	0	0	1	2302126	Bacteria; Thermotogae; Thermotogae (class); Thermotogales; Thermotogaceae; Kosmotoga; Kosmotoga olearia; Kosmotoga olearia TBF 19.5.1
Marinitoga piezophila KA3	443254	1	0	0	0	0	0	0	0	0	1	1820514	Bacteria; Thermotogae; Thermotogae (class); Thermotogales; Thermotogaceae; Marinitoga; Marinitoga piezophila; Marinitoga piezophila KA3
Petrotoga mobilis SJ95	403834	1	0	0	0	0	0	0	0	0	1	2169548	Bacteria; Thermotogae; Thermotogae (class); Thermotogales; Thermotogaceae; Petrotoga; Petrotoga mobilis; Petrotoga mobilis SJ95
Thermosipho africanus TCF52B	484019	1	0	0	0	0	0	0	0	0	1	2016657	Bacteria; Thermotogae; Thermotogae (class); Thermotogales; Thermotogaceae; Thermosipho; Thermosipho africanus
Thermosipho melanesiensis BI429	391009	1	0	0	0	0	0	0	0	0	1	1915238	Bacteria; Thermotogae; Thermotogae (class); Thermotogales; Thermotogaceae; Thermosipho; Thermosipho melanesiensis; Thermosipho melanesiensis BI429; Thermosipho melanesiensis BI429
Thermotoga maritima MSB8	243274	1	0	0	0	0	0	0	0	0	1	1860725	Bacteria; Thermotogae; Thermotogae (class); Thermotogales; Thermotogaceae; Thermotoga; Thermotoga maritima; Thermotoga maritima MSB8; Thermotoga maritima MSB8
Thermotoga naphthophila RKU-10	590168	1	0	0	0	0	0	0	0	0	1	1809823	Bacteria; Thermotogae; Thermotogae (class); Thermotogales; Thermotogaceae; Thermotoga; Thermotoga naphthophila; Thermotoga naphthophila RKU-10
Thermotoga thermarum DSM 5069	688269	1	0	0	0	0	0	0	0	0	1	2039943	Bacteria; Thermotogae; Thermotogae (class); Thermotogales; Thermotogaceae; Thermotoga; Thermotoga thermarum; Thermotoga thermarum DSM 5069
Thermotoga lettingae TMO	416591	1	0	0	0	0	0	0	0	0	1	2135342	Bacteria; Thermotogae; Thermotogales; Thermotogaceae; Thermotoga.
Caldithrix abyssi DSM 13497	880073	1	0	0	0	0	0	0	0	0	1	4955239	Bacteria; unclassified Bacteria; Caldithrix; Caldithrix abyssi; Caldithrix abyssi DSM 13497
Methylomirabilis oxyfera	671144	1	0	0	0	0	0	0	0	0	1	2752854	Bacteria; unclassified Bacteria; candidate division NC10; Methylomirabilis; Methylomirabilis oxyfera
Elusimicrobium minutum Pei191	445932	1	0	0	0	0	0	0	0	0	1	1643562	Bacteria; unclassified Bacteria; candidate division TG1; Elusimicrobium; Elusimicrobium minutum; Elusimicrobium minutum Pei191
Cloacamonas acidaminovorans	456827	1	0	0	0	0	0	0	0	0	1	2246820	Bacteria; unclassified Bacteria; candidate division WWE1; Cloacamonas; Cloacamonas acidaminovorans
Thermobaculum terrenum ATCC BAA-798	525905	0	1	0	0	0	0	0	0	0	1	3101581	Bacteria; unclassified Bacteria; Thermobaculum; Thermobaculum terrenum; Thermobaculum terrenum ATCC BAA-798
