# Supplementary material for: Genomic and experimental evidence for multiple metabolic functions in the RidA/YjgF/YER057c/UK114 (Rid) protein family
Source: BMC Genomics. 2015 May 15;16(1):382. doi: 10.1186/s12864-015-1584-3 (PMC4433059; doi:10.1186/s12864-015-1584-3)
Supplement: Additional file 3: — A supplemental table that lists the 24 diverse Rid family sequences used to query bacterial genomes to identify Rid family genes. [file 12864_2015_1584_MOESM3_ESM.xlsx]

## Sheet: Sheet1
gi ID	NCBI ID	NCBI function	Organism	Type of query
49658063	CAG90900.1	DEHA2G19558p	Debaryomyces hansenii CBS767	10 most diverse sequences CDD
50304483	XP_452191.1	hypothetical protein	Kluyveromyces lactis NRRL Y-1140	10 most diverse sequences CDD
50308247	XP_454124.1	hypothetical protein	Kluyveromyces lactis NRRL Y-1140	10 most diverse sequences CDD
86135579	ZP_01054160.1	Endoribonuclease L-PSP	Tenacibaculum sp. MED152	10 most diverse sequences CDD
91783977	YP_559183.1	2-aminomuconate deaminase	Burkholderia xenovorans LB400	10 most diverse sequences CDD
94972476	YP_595694.1	protein synthesis inhibitor, putative	Lawsonia intracellularis PHE/MN1-00	10 most diverse sequences CDD
146417143	XP_001484541.1	hypothetical protein PGUG_03922	Meyerozyma guilliermondii ATCC 6260	10 most diverse sequences CDD
154301863	XP_001551343.1	predicted protein	Botryotinia fuckeliana B05.10	10 most diverse sequences CDD
156742587	YP_001432716.1	endoribonuclease L-PSP	Roseiflexus castenholzii DSM 13941	10 most diverse sequences CDD
14719469	1JD1	Chain A, Crystal Structure Of Yeo7_yeast	Saccharomyces cerevisiae	10 most diverse sequences CDD
26987402	NP_742827.1	hypothetical protein PP_0666	Pseudomonas putida KT2440	Representative of 9 RidA subfamilies CDD
26990286	NP_745711.1	endoribonuclease L-PSP	Pseudomonas putida KT2440	Representative of 9 RidA subfamilies CDD
29349837	NP_813340.1	pteridine-dependent dioxygenase	Bacteroides thetaiotaomicron VPI-5482	Representative of 9 RidA subfamilies CDD
50556020	XP_505418.1	YALI0F14553p	Yarrowia lipolytica	Representative of 9 RidA subfamilies CDD
70728765	YP_258514.1	endoribonuclease L-PSP	Pseudomonas protegens Pf-5	Representative of 9 RidA subfamilies CDD
84027863	P0AFQ5.1	Putative aminoacrylate peracid reductase RutC	Escherichia coli (strain K12)	Representative of 9 RidA subfamilies CDD
89055571	YP_511022.1	endoribonuclease L-PSP	Jannaschia sp. CCS1	Representative of 9 RidA subfamilies CDD
120612902	YP_972580.1	endoribonuclease L-PSP	Acidovorax citrulli AAC00-1	Representative of 9 RidA subfamilies CDD
126731673	ZP_01747478.1	putative translation initiation inhibitor protein, yjgF family	Sagittula stellata E-37	Representative of 9 RidA subfamilies CDD
146416685	XP_001484312.1	hypothetical protein PGUG_03693	Meyerozyma guilliermondii ATCC 6260	Representative of 9 RidA subfamilies CDD
148555203	YP_001262785.1	endoribonuclease L-PSP	Sphingomonas wittichii RW1	Representative of 9 RidA subfamilies CDD
152981954	YP_001353336.1	hypothetical protein mma_1646	Janthinobacterium sp. Marseille	Representative of 9 RidA subfamilies CDD
163795471	ZP_02189438.1	hypothetical protein BAL199_15172	alpha proteobacterium BAL199	Representative of 9 RidA subfamilies CDD
299742944	XP_001835437.2	YjgH family protein	Coprinopsis cinerea okayama7#130	Representative of 9 RidA subfamilies CDD
